# Supplementary material for: (E)-N-(3,3-Diphenyl­allyl­idene)-4-nitro­aniline
Source: Acta Crystallogr Sect E Struct Rep Online. 2012 Sep 29;68(Pt 10):o3031. doi: 10.1107/S1600536812040391 (PMC3470385; doi:10.1107/S1600536812040391)
Supplement: Supplementary file 1 [file e-68-o3031-sup1.cif]

##############################################################################
#                                                                            #
# This CIF contains the data in a paper accepted for publication in          #
# Acta Crystallographica Section E. It conforms to the requirements of       #
# Notes for Authors for Acta Crystallographica Section E, and has been       #
# peer reviewed under the auspices of the IUCr Commission on Journals.       #
#                                                                            #
# Full details of the Crystallographic Information File format               #
# are given in the paper "The Crystallographic Information File (CIF):       #
# a New Standard Archive File for Crystallography" by S. R. Hall, F. H.      #
# Allen and I. D. Brown [Acta Cryst. (1991), A47, 655-685].                  #
#                                                                            #
# The current version of the core CIF dictionary is obtainable from          #
# ftp://ftp.iucr.org/pub/cif_core.dic.                                       #
#                                                                            #
# Software is freely available for graphical display of the structure(s)     #
# in this CIF. For information consult the CIF software page                 #
# http://www.iucr.org/resources/cif/software.                                #
#                                                                            #
# This file may be used for bona fide research purposes within the           #
# scientific community so long as proper attribution is given to the journal # 
# article from which it was obtained.                                        #
#                                                                            #
##############################################################################
data_global
_audit_creation_method     'by CrystalStructure 4.0'
_journal_date_recd_electronic     2012-09-17
_journal_date_accepted     2012-09-24
_journal_name_full     'Acta Crystallographica, Section E'
_journal_year     2012
_journal_volume     68
_journal_issue     10
_journal_page_first     o3031
_journal_page_last     o3031
_journal_paper_category     QO
_journal_paper_doi     10.1107/S1600536812040391
_journal_coeditor_code     FF2082
_publ_contact_author_name     'JaeKyun Lee'
_publ_contact_author_address     'Center for Neuro-Medicine, KIST'
_publ_contact_author_email     'j9601@kist.re.kr'
_publ_contact_author_fax     '+82-2-958-5189'
_publ_contact_author_phone     '+82-2-958-6780'
_publ_section_title
;
(<i>E</i>)-<i>N</i>-(3,3-Diphenylallylidene)-4-nitroaniline
;
loop_
    _publ_author_name
    _publ_author_address
    'Yong Koo Kang'
;
Center for Neuro-Medicine, Korea Institute of Science & Technology,
Hwarangro 14-gil, Seongbuk-gu, Seoul 136-791, Republic of Korea
;
    'Yong Seo Cho'
;
  Center for Neuro-Medicine, Korea Institute of Science & Technology,
 Hwarangro 14-gil, Seongbuk-gu, Seoul 136-791, Republic of Korea
;
    'Jae Kyun Lee'
;
 Center for Neuro-Medicine, Korea Institute of Science & Technology,
 Hwarangro 14-gil, Seongbuk-gu, Seoul 136-791, Republic of Korea
;
    'Byung-Yong Yu'
;
  Advanced Analysis Center, Korea Institute of Science & Technology,
  Hwarangro 14-gil, Seongbuk-gu, Seoul 136-791, Republic of Korea
;
    'Joo Hwan Cha'
;
  Advanced Analysis Center, Korea Institute of Science & Technology,
  Hwarangro 14-gil, Seongbuk-gu, Seoul 136-791, Republic of Korea
;
data_I
_chemical_name_systematic
;
(<i>E</i>)-<i>N</i>-(3,3-Diphenylallylidene)-4-nitroaniline
;
_chemical_formula_moiety     'C21 H16 N2 O2'
_chemical_formula_sum     'C21 H16 N2 O2'
_chemical_formula_iupac     'C21 H16 N2 O2'
_chemical_formula_weight     328.37
_chemical_melting_point     ?
_symmetry_cell_setting     monoclinic
_symmetry_space_group_name_H-M     'P 21/c'
_symmetry_space_group_name_Hall     '-P 2ybc'
loop_
    _symmetry_equiv_pos_site_id
    _symmetry_equiv_pos_as_xyz
    1 '+X,+Y,+Z'
    2 '-X,1/2+Y,1/2-Z'
    3 '-X,-Y,-Z'
    4 '+X,1/2-Y,1/2+Z'
_cell_length_a     9.4399(8)
_cell_length_b     23.1526(16)
_cell_length_c     8.1388(5)
_cell_angle_alpha     90.0000
_cell_angle_beta     108.039(2)
_cell_angle_gamma     90.0000
_cell_volume     1691.4(3)
_cell_formula_units_Z     4
_cell_measurement_reflns_used     9450
_cell_measurement_theta_min     3.02
_cell_measurement_theta_max     27.43
_cell_measurement_temperature     296
_exptl_crystal_description     platelet
_exptl_crystal_colour     colourless
_exptl_crystal_size_max     0.200
_exptl_crystal_size_mid     0.050
_exptl_crystal_size_min     0.020
_exptl_crystal_density_diffrn     1.289
_exptl_crystal_density_meas     ?
_exptl_crystal_density_method     'not measured'
_exptl_crystal_F_000     688.00
_exptl_absorpt_coefficient_mu     0.084
_exptl_absorpt_correction_type     multi-scan
_exptl_absorpt_process_details     '(ABSCOR; Rigaku, 1995)'
_exptl_absorpt_correction_T_min     0.810
_exptl_absorpt_correction_T_max     0.998
_diffrn_ambient_temperature     296
_diffrn_radiation_type     'Mo K\a'
_diffrn_radiation_wavelength     0.71075
_diffrn_measurement_device_type     'Rigaku R-AXIS RAPID'
_diffrn_measurement_method     \w
_diffrn_detector_area_resol_mean     10.000
_diffrn_reflns_number     16477
_diffrn_reflns_av_R_equivalents     0.0340
_diffrn_reflns_theta_max     27.45
_diffrn_reflns_theta_full     27.45
_diffrn_measured_fraction_theta_max     0.996
_diffrn_measured_fraction_theta_full     0.996
_diffrn_reflns_limit_h_min     -12
_diffrn_reflns_limit_h_max     12
_diffrn_reflns_limit_k_min     -29
_diffrn_reflns_limit_k_max     30
_diffrn_reflns_limit_l_min     -9
_diffrn_reflns_limit_l_max     10
_diffrn_standards_number     0
_diffrn_standards_interval_count     .
_diffrn_standards_decay_%     ?
_refine_special_details
;
Refinement was performed using all reflections. The weighted <i>R</i>-factor
(<i>wR</i>) and goodness of fit (<i>S</i>) are based on <i>F</i>^2^.
<i>R</i>-factor (gt) are based on <i>F</i>. The threshold expression of
<i>F</i>^2^ > 2.0 \s(<i>F</i>^2^) is used only for calculating <i>R</i>-factor
(gt).
;
_reflns_number_total     3864
_reflns_number_gt     2060
_reflns_threshold_expression     F^2^>2\s(F^2^)
_refine_ls_structure_factor_coef     Fsqd
_refine_ls_R_factor_gt     0.0376
_refine_ls_wR_factor_ref     0.1131
_refine_ls_goodness_of_fit_ref     0.998
_refine_ls_number_reflns     3864
_refine_ls_number_parameters     234
_refine_ls_number_restraints     0
_refine_ls_hydrogen_treatment     mixed
_refine_ls_weighting_scheme     calc
_refine_ls_weighting_details
            'w = 1/[\s^2^(Fo^2^)+(0.0576P)^2^+0.0000P] where P=(Fo^2^+2Fc^2^)/3'
_atom_sites_solution_hydrogens     geom
_atom_sites_solution_primary     direct
_atom_sites_solution_secondary     difmap
_refine_ls_shift/su_max     0.000
_refine_diff_density_max     0.140
_refine_diff_density_min     -0.180
_refine_ls_extinction_method     none
_refine_ls_extinction_coef     ?
loop_
    _atom_type_symbol
    _atom_type_description
    _atom_type_scat_dispersion_real
    _atom_type_scat_dispersion_imag
    _atom_type_scat_source
    'C' 'C' 0.0033 0.0016
;
International Tables for Crystallography
(1992, Vol. C, Tables 4.2.6.8 and 6.1.1.4)
;
    'H' 'H' 0.0000 0.0000
;
International Tables for Crystallography
(1992, Vol. C, Table 6.1.1.4)
;
    'N' 'N' 0.0061 0.0033
;
International Tables for Crystallography
(1992, Vol. C, Tables 4.2.6.8 and 6.1.1.4)
;
    'O' 'O' 0.0106 0.0060
;
International Tables for Crystallography
(1992, Vol. C, Tables 4.2.6.8 and 6.1.1.4)
;
_computing_data_collection     'RAPID-AUTO (Rigaku, 2006)'
_computing_cell_refinement     'RAPID-AUTO (Rigaku, 1995)'
_computing_data_reduction     'RAPID-AUTO (Rigaku, 1995)'
_computing_structure_solution     'Il Milione (Burla <i>et al.</i>, 2007)'
_computing_structure_refinement     'SHELXL97 (Sheldrick, 2008)'
_computing_molecular_graphics     'CrystalStructure (Rigaku, 2010)'
_computing_publication_material     'CrystalStructure (Rigaku, 2010)'
loop_
    _atom_site_type_symbol
    _atom_site_label
    _atom_site_fract_x
    _atom_site_fract_y
    _atom_site_fract_z
    _atom_site_U_iso_or_equiv
    _atom_site_adp_type
    _atom_site_calc_flag
    _atom_site_refinement_flags
    _atom_site_occupancy
    _atom_site_symmetry_multiplicity
    _atom_site_disorder_assembly
    _atom_site_disorder_group
    O O1 -0.06733(17) 0.42186(6) -0.26289(19) 0.0940(5) Uani d . 1.0 4 . .
    O O2 0.04148(15) 0.33937(5) -0.24984(17) 0.0825(4) Uani d . 1.0 4 . .
    N N1 0.55099(15) 0.47570(4) 0.29682(15) 0.0525(4) Uani d . 1.0 4 . .
    N N2 0.04088(18) 0.38989(6) -0.20661(18) 0.0655(4) Uani d . 1.0 4 . .
    C C1 0.57956(19) 0.52982(6) 0.32064(19) 0.0497(4) Uani d . 1.0 4 . .
    C C2 0.70646(19) 0.55014(6) 0.45689(19) 0.0517(4) Uani d . 1.0 4 . .
    C C3 0.73343(17) 0.60637(5) 0.50580(17) 0.0446(4) Uani d . 1.0 4 . .
    C C4 0.87658(17) 0.62390(5) 0.63168(18) 0.0466(4) Uani d . 1.0 4 . .
    C C5 1.0066(2) 0.59193(6) 0.6530(3) 0.0612(5) Uani d . 1.0 4 . .
    C C6 1.1393(2) 0.60752(7) 0.7732(3) 0.0743(6) Uani d . 1.0 4 . .
    C C7 1.1473(3) 0.65514(8) 0.8747(3) 0.0739(6) Uani d . 1.0 4 . .
    C C8 1.0219(3) 0.68818(7) 0.8554(3) 0.0711(5) Uani d . 1.0 4 . .
    C C9 0.88849(19) 0.67281(6) 0.7344(2) 0.0587(5) Uani d . 1.0 4 . .
    C C10 0.61651(17) 0.65090(5) 0.43491(17) 0.0443(4) Uani d . 1.0 4 . .
    C C11 0.64989(18) 0.70200(5) 0.36279(18) 0.0506(4) Uani d . 1.0 4 . .
    C C12 0.5392(2) 0.74154(6) 0.2873(2) 0.0585(5) Uani d . 1.0 4 . .
    C C13 0.3953(2) 0.73211(6) 0.2866(2) 0.0622(5) Uani d . 1.0 4 . .
    C C14 0.36038(19) 0.68283(6) 0.3623(2) 0.0605(5) Uani d . 1.0 4 . .
    C C15 0.47054(18) 0.64259(6) 0.43519(18) 0.0508(4) Uani d . 1.0 4 . .
    C C16 0.42297(18) 0.45804(5) 0.16448(19) 0.0485(4) Uani d . 1.0 4 . .
    C C17 0.2962(2) 0.49148(6) 0.0971(3) 0.0621(5) Uani d . 1.0 4 . .
    C C18 0.1729(2) 0.46956(6) -0.0263(3) 0.0635(5) Uani d . 1.0 4 . .
    C C19 0.17478(18) 0.41347(6) -0.08041(19) 0.0519(4) Uani d . 1.0 4 . .
    C C20 0.29728(19) 0.37881(6) -0.01558(19) 0.0543(4) Uani d . 1.0 4 . .
    C C21 0.42090(19) 0.40124(6) 0.10584(19) 0.0529(4) Uani d . 1.0 4 . .
    H H5 1.0034 0.5595 0.5847 0.0734 Uiso calc R 1.0 4 . .
    H H6 1.2243 0.5854 0.7853 0.0891 Uiso calc R 1.0 4 . .
    H H7 1.2369 0.6652 0.9565 0.0886 Uiso calc R 1.0 4 . .
    H H8 1.0269 0.7208 0.9236 0.0853 Uiso calc R 1.0 4 . .
    H H9 0.8048 0.6957 0.7214 0.0704 Uiso calc R 1.0 4 . .
    H H11 0.7474 0.7094 0.3657 0.0607 Uiso calc R 1.0 4 . .
    H H12 0.5622 0.7748 0.2367 0.0701 Uiso calc R 1.0 4 . .
    H H13 0.3213 0.7589 0.2353 0.0746 Uiso calc R 1.0 4 . .
    H H14 0.2635 0.6767 0.3641 0.0726 Uiso calc R 1.0 4 . .
    H H15 0.4465 0.6094 0.4853 0.0610 Uiso calc R 1.0 4 . .
    H H17 0.2945 0.5292 0.1358 0.0746 Uiso calc R 1.0 4 . .
    H H18 0.0892 0.4925 -0.0726 0.0762 Uiso calc R 1.0 4 . .
    H H20 0.2968 0.3408 -0.0530 0.0652 Uiso calc R 1.0 4 . .
    H H21 0.5047 0.3781 0.1497 0.0634 Uiso calc R 1.0 4 . .
    H H1 0.5198(19) 0.5588(6) 0.242(2) 0.061(5) Uiso d . 1.0 4 . .
    H H2 0.7792(18) 0.5202(7) 0.518(2) 0.061(5) Uiso d . 1.0 4 . .
loop_
    _atom_site_aniso_label
    _atom_site_aniso_U_11
    _atom_site_aniso_U_22
    _atom_site_aniso_U_33
    _atom_site_aniso_U_12
    _atom_site_aniso_U_13
    _atom_site_aniso_U_23
    O1 0.0638(11) 0.1016(10) 0.1000(11) 0.0074(8) 0.0011(9) -0.0062(8)
    O2 0.0716(10) 0.0797(8) 0.0925(10) -0.0162(7) 0.0200(8) -0.0277(7)
    N1 0.0581(10) 0.0394(6) 0.0575(8) -0.0036(6) 0.0143(7) -0.0043(6)
    N2 0.0580(11) 0.0739(10) 0.0646(9) -0.0055(8) 0.0189(8) -0.0043(8)
    C1 0.0615(11) 0.0387(7) 0.0483(9) -0.0014(7) 0.0162(8) -0.0004(7)
    C2 0.0607(12) 0.0405(8) 0.0510(9) 0.0008(7) 0.0131(9) 0.0018(7)
    C3 0.0495(10) 0.0398(7) 0.0445(8) -0.0006(7) 0.0144(8) 0.0017(6)
    C4 0.0487(10) 0.0424(7) 0.0478(8) -0.0026(7) 0.0134(8) 0.0024(7)
    C5 0.0589(13) 0.0495(8) 0.0696(11) 0.0047(8) 0.0120(9) -0.0019(8)
    C6 0.0505(13) 0.0662(11) 0.0931(14) 0.0038(9) 0.0032(11) 0.0073(10)
    C7 0.0600(14) 0.0788(12) 0.0671(12) -0.0143(10) -0.0031(10) 0.0037(10)
    C8 0.0695(14) 0.0710(11) 0.0664(11) -0.0137(10) 0.0119(10) -0.0176(9)
    C9 0.0543(12) 0.0585(9) 0.0609(10) -0.0034(8) 0.0143(9) -0.0116(8)
    C10 0.0494(10) 0.0392(7) 0.0430(8) -0.0027(6) 0.0121(7) -0.0053(6)
    C11 0.0503(11) 0.0412(7) 0.0606(9) -0.0009(7) 0.0176(8) 0.0004(7)
    C12 0.0640(13) 0.0420(8) 0.0680(11) 0.0022(8) 0.0185(9) 0.0048(7)
    C13 0.0598(13) 0.0530(9) 0.0650(10) 0.0094(8) 0.0068(9) -0.0038(8)
    C14 0.0448(11) 0.0663(10) 0.0654(10) -0.0028(8) 0.0096(8) -0.0106(9)
    C15 0.0508(11) 0.0468(8) 0.0528(9) -0.0092(7) 0.0130(8) -0.0047(7)
    C16 0.0539(11) 0.0413(7) 0.0511(9) -0.0028(7) 0.0174(8) 0.0007(7)
    C17 0.0639(13) 0.0422(8) 0.0782(12) 0.0032(8) 0.0189(10) -0.0061(8)
    C18 0.0566(12) 0.0553(9) 0.0756(11) 0.0060(8) 0.0162(10) 0.0015(9)
    C19 0.0503(11) 0.0562(9) 0.0499(9) -0.0061(8) 0.0163(8) 0.0001(7)
    C20 0.0615(12) 0.0459(8) 0.0556(9) -0.0049(8) 0.0182(9) -0.0080(7)
    C21 0.0558(11) 0.0410(7) 0.0597(10) 0.0001(7) 0.0148(9) -0.0023(7)
_geom_special_details
;
All e.s.d.'s (except the e.s.d. in the dihedral angle between two l.s. planes)
are estimated using the full covariance matrix. The cell e.s.d.'s are taken
into account individually in the estimation of e.s.d.'s in distances, angles
and torsion angles; correlations between e.s.d.'s in cell parameters are only
used when they are defined by crystal symmetry. An approximate (isotropic)
treatment of cell e.s.d.'s is used for estimating e.s.d.'s involving l.s.
planes.
;
loop_
    _geom_bond_atom_site_label_1
    _geom_bond_atom_site_label_2
    _geom_bond_site_symmetry_1
    _geom_bond_site_symmetry_2
    _geom_bond_distance
    _geom_bond_publ_flag
    O1 N2 . . 1.229(2) no
    O2 N2 . . 1.2220(19) no
    N1 C1 . . 1.2837(17) no
    N1 C16 . . 1.4077(18) no
    N2 C19 . . 1.465(2) no
    C1 C2 . . 1.436(2) no
    C2 C3 . . 1.3621(19) no
    C3 C4 . . 1.4775(19) no
    C3 C10 . . 1.4898(19) no
    C4 C5 . . 1.397(3) no
    C4 C9 . . 1.391(2) no
    C5 C6 . . 1.378(3) no
    C6 C7 . . 1.366(3) no
    C7 C8 . . 1.377(3) no
    C8 C9 . . 1.383(3) no
    C10 C11 . . 1.3993(19) no
    C10 C15 . . 1.392(3) no
    C11 C12 . . 1.382(2) no
    C12 C13 . . 1.374(3) no
    C13 C14 . . 1.384(3) no
    C14 C15 . . 1.385(2) no
    C16 C17 . . 1.388(3) no
    C16 C21 . . 1.3971(19) no
    C17 C18 . . 1.377(3) no
    C18 C19 . . 1.373(2) no
    C19 C20 . . 1.372(3) no
    C20 C21 . . 1.376(2) no
    C1 H1 . . 0.978(14) no
    C2 H2 . . 0.994(15) no
    C5 H5 . . 0.930 no
    C6 H6 . . 0.930 no
    C7 H7 . . 0.930 no
    C8 H8 . . 0.930 no
    C9 H9 . . 0.930 no
    C11 H11 . . 0.930 no
    C12 H12 . . 0.930 no
    C13 H13 . . 0.930 no
    C14 H14 . . 0.930 no
    C15 H15 . . 0.930 no
    C17 H17 . . 0.930 no
    C18 H18 . . 0.930 no
    C20 H20 . . 0.930 no
    C21 H21 . . 0.930 no
loop_
    _geom_contact_atom_site_label_1
    _geom_contact_atom_site_label_2
    _geom_contact_distance
    _geom_contact_site_symmetry_1
    _geom_contact_site_symmetry_2
    _geom_contact_publ_flag
    O1 C18 2.714(2) . . no
    O1 C20 3.550(2) . . no
    O2 C18 3.5407(19) . . no
    O2 C20 2.7292(19) . . no
    C1 C10 2.9401(19) . . no
    C1 C15 3.056(3) . . no
    C1 C17 2.870(3) . . no
    C1 C21 3.541(2) . . no
    C2 C5 2.951(3) . . no
    C2 C15 3.054(3) . . no
    C4 C7 2.799(3) . . no
    C4 C11 3.1206(18) . . no
    C5 C8 2.748(3) . . no
    C6 C9 2.744(3) . . no
    C9 C10 2.9858(19) . . no
    C9 C11 3.234(2) . . no
    C10 C13 2.791(2) . . no
    C11 C14 2.767(3) . . no
    C12 C15 2.757(3) . . no
    C16 C19 2.763(2) . . no
    C17 C20 2.766(2) . . no
    C18 C21 2.753(3) . . no
    O1 C5 3.412(3) . 3_665 no
    O1 C14 3.577(3) . 3_565 no
    O1 C17 3.510(3) . 3_565 no
    O2 C4 3.531(3) . 3_665 no
    O2 C5 3.547(3) . 3_665 no
    O2 C8 3.501(3) . 3_666 no
    O2 C11 3.451(3) . 3_665 no
    N1 C15 3.5459(19) . 3_666 no
    N2 C5 3.546(3) . 3_665 no
    N2 C8 3.583(3) . 3_666 no
    C4 O2 3.531(3) . 3_665 no
    C5 O1 3.412(3) . 3_665 no
    C5 O2 3.547(3) . 3_665 no
    C5 N2 3.546(3) . 3_665 no
    C6 C18 3.556(3) . 1_656 no
    C8 O2 3.501(3) . 3_666 no
    C8 N2 3.583(3) . 3_666 no
    C9 C20 3.496(3) . 3_666 no
    C11 O2 3.451(3) . 3_665 no
    C11 C20 3.551(3) . 3_665 no
    C14 O1 3.577(3) . 3_565 no
    C15 N1 3.5459(19) . 3_666 no
    C17 O1 3.510(3) . 3_565 no
    C18 C6 3.556(3) . 1_454 no
    C20 C9 3.496(3) . 3_666 no
    C20 C11 3.551(3) . 3_665 no
    O1 H18 2.4172 . . no
    O2 H20 2.4465 . . no
    N1 H17 2.6737 . . no
    N1 H21 2.5303 . . no
    N1 H2 2.560(15) . . no
    N2 H18 2.5958 . . no
    N2 H20 2.6112 . . no
    C1 H15 2.7947 . . no
    C1 H17 2.6454 . . no
    C2 H5 2.6798 . . no
    C2 H15 2.8825 . . no
    C3 H5 2.6597 . . no
    C3 H9 2.6611 . . no
    C3 H11 2.6654 . . no
    C3 H15 2.6624 . . no
    C3 H1 2.686(14) . . no
    C4 H6 3.2537 . . no
    C4 H8 3.2566 . . no
    C4 H11 2.9085 . . no
    C4 H2 2.632(15) . . no
    C5 H7 3.2220 . . no
    C5 H9 3.2201 . . no
    C5 H2 2.665(15) . . no
    C6 H8 3.2111 . . no
    C7 H5 3.2152 . . no
    C7 H9 3.2237 . . no
    C8 H6 3.2106 . . no
    C9 H5 3.2198 . . no
    C9 H7 3.2303 . . no
    C9 H11 3.0040 . . no
    C10 H9 2.6659 . . no
    C10 H12 3.2524 . . no
    C10 H14 3.2566 . . no
    C10 H1 2.639(14) . . no
    C10 H2 3.365(15) . . no
    C11 H9 2.8348 . . no
    C11 H13 3.2307 . . no
    C11 H15 3.2342 . . no
    C11 H1 3.567(14) . . no
    C12 H14 3.2279 . . no
    C13 H11 3.2276 . . no
    C13 H15 3.2301 . . no
    C14 H12 3.2269 . . no
    C14 H1 3.519(16) . . no
    C15 H9 3.5134 . . no
    C15 H11 3.2347 . . no
    C15 H13 3.2339 . . no
    C15 H1 2.629(16) . . no
    C16 H18 3.2440 . . no
    C16 H20 3.2571 . . no
    C16 H1 2.513(14) . . no
    C17 H21 3.2283 . . no
    C17 H1 2.594(15) . . no
    C18 H20 3.2333 . . no
    C19 H17 3.2126 . . no
    C19 H21 3.2039 . . no
    C20 H18 3.2316 . . no
    C21 H17 3.2311 . . no
    H5 H6 2.2948 . . no
    H5 H2 2.2107 . . no
    H6 H7 2.2940 . . no
    H7 H8 2.3093 . . no
    H8 H9 2.3029 . . no
    H9 H11 2.7942 . . no
    H11 H12 2.3046 . . no
    H12 H13 2.3006 . . no
    H13 H14 2.3162 . . no
    H14 H15 2.3093 . . no
    H15 H17 3.3272 . . no
    H15 H1 2.5748 . . no
    H17 H18 2.3059 . . no
    H17 H1 2.1447 . . no
    H20 H21 2.3054 . . no
    H1 H2 2.91(2) . . no
    O1 H5 3.5562 . 1_454 no
    O1 H5 2.8966 . 3_665 no
    O1 H14 2.8941 . 3_565 no
    O1 H15 3.5497 . 3_565 no
    O1 H17 2.8853 . 3_565 no
    O1 H18 3.4312 . 3_565 no
    O1 H2 2.976(15) . 1_454 no
    O2 H5 3.5184 . 3_665 no
    O2 H8 3.0638 . 2_645 no
    O2 H8 3.2352 . 3_666 no
    O2 H11 2.7014 . 3_665 no
    O2 H14 2.7632 . 3_565 no
    N1 H6 2.7984 . 3_766 no
    N1 H15 2.6463 . 3_666 no
    N2 H5 3.1974 . 3_665 no
    N2 H11 3.5436 . 3_665 no
    N2 H14 3.1621 . 3_565 no
    C1 H6 3.5049 . 3_766 no
    C5 H18 3.1325 . 1_656 no
    C6 H13 3.5979 . 4_665 no
    C6 H17 3.3861 . 1_656 no
    C6 H18 3.0420 . 1_656 no
    C6 H21 3.2386 . 3_766 no
    C7 H13 3.0178 . 4_665 no
    C7 H21 3.4398 . 3_766 no
    C8 H11 3.5317 . 4_565 no
    C8 H13 3.4871 . 4_665 no
    C9 H11 3.3510 . 4_565 no
    C9 H12 3.3156 . 4_565 no
    C9 H20 3.5624 . 3_666 no
    C10 H12 3.1679 . 4_565 no
    C10 H20 3.4559 . 3_665 no
    C11 H9 3.1798 . 4_564 no
    C11 H12 3.4341 . 4_565 no
    C11 H20 3.5356 . 2_655 no
    C11 H20 2.8948 . 3_665 no
    C12 H9 3.0850 . 4_564 no
    C12 H20 3.2069 . 2_655 no
    C12 H20 3.3914 . 3_665 no
    C12 H21 3.2508 . 2_655 no
    C13 H7 3.0602 . 1_454 no
    C13 H7 3.3287 . 4_464 no
    C13 H12 3.5143 . 4_565 no
    C13 H21 3.5054 . 2_655 no
    C14 H7 3.1694 . 1_454 no
    C14 H12 3.2070 . 4_565 no
    C14 H13 3.4454 . 4_565 no
    C15 H12 3.0192 . 4_565 no
    C15 H21 3.3480 . 3_666 no
    C16 H6 3.3805 . 3_766 no
    C16 H15 3.1475 . 3_666 no
    C16 H1 3.533(18) . 3_665 no
    C17 H6 3.2504 . 1_454 no
    C17 H2 3.428(18) . 3_666 no
    C18 H6 3.2005 . 1_454 no
    C18 H18 2.9617 . 3_565 no
    C19 H1 3.577(19) . 3_665 no
    C20 H9 3.3265 . 3_666 no
    C20 H11 3.4240 . 3_665 no
    C20 H12 3.2938 . 2_645 no
    C20 H1 3.229(18) . 3_665 no
    C21 H6 3.2035 . 3_766 no
    C21 H12 3.1805 . 2_645 no
    C21 H15 3.1815 . 3_666 no
    C21 H1 3.186(18) . 3_665 no
    H5 O1 3.5562 . 1_656 no
    H5 O1 2.8966 . 3_665 no
    H5 O2 3.5184 . 3_665 no
    H5 N2 3.1974 . 3_665 no
    H5 H5 3.0711 . 3_766 no
    H5 H18 3.0720 . 1_656 no
    H5 H2 3.0636 . 3_766 no
    H6 N1 2.7984 . 3_766 no
    H6 C1 3.5049 . 3_766 no
    H6 C16 3.3805 . 3_766 no
    H6 C17 3.2504 . 1_656 no
    H6 C18 3.2005 . 1_656 no
    H6 C21 3.2035 . 3_766 no
    H6 H17 3.0168 . 1_656 no
    H6 H18 2.9159 . 1_656 no
    H6 H21 2.5881 . 3_766 no
    H6 H2 3.4711 . 3_766 no
    H7 C13 3.0602 . 1_656 no
    H7 C13 3.3287 . 4_665 no
    H7 C14 3.1694 . 1_656 no
    H7 H13 3.0603 . 1_656 no
    H7 H13 2.8029 . 4_665 no
    H7 H14 3.2592 . 1_656 no
    H7 H17 3.4423 . 1_656 no
    H7 H21 3.0016 . 3_766 no
    H8 O2 3.0638 . 2_655 no
    H8 O2 3.2352 . 3_666 no
    H8 H11 3.0030 . 4_565 no
    H8 H13 3.2512 . 1_656 no
    H8 H13 3.5967 . 4_665 no
    H8 H14 3.3943 . 4_665 no
    H9 C11 3.1798 . 4_565 no
    H9 C12 3.0850 . 4_565 no
    H9 C20 3.3265 . 3_666 no
    H9 H11 2.6245 . 4_565 no
    H9 H12 2.4291 . 4_565 no
    H9 H20 3.2436 . 3_666 no
    H11 O2 2.7014 . 3_665 no
    H11 N2 3.5436 . 3_665 no
    H11 C8 3.5317 . 4_564 no
    H11 C9 3.3510 . 4_564 no
    H11 C20 3.4240 . 3_665 no
    H11 H8 3.0030 . 4_564 no
    H11 H9 2.6245 . 4_564 no
    H11 H20 3.4859 . 2_655 no
    H11 H20 2.7103 . 3_665 no
    H12 C9 3.3156 . 4_564 no
    H12 C10 3.1679 . 4_564 no
    H12 C11 3.4341 . 4_564 no
    H12 C13 3.5143 . 4_564 no
    H12 C14 3.2070 . 4_564 no
    H12 C15 3.0192 . 4_564 no
    H12 C20 3.2938 . 2_655 no
    H12 C21 3.1805 . 2_655 no
    H12 H9 2.4291 . 4_564 no
    H12 H15 3.3446 . 4_564 no
    H12 H20 2.9354 . 2_655 no
    H12 H20 3.5216 . 3_665 no
    H12 H21 2.7100 . 2_655 no
    H13 C6 3.5979 . 4_464 no
    H13 C7 3.0178 . 4_464 no
    H13 C8 3.4871 . 4_464 no
    H13 C14 3.4454 . 4_564 no
    H13 H7 3.0603 . 1_454 no
    H13 H7 2.8029 . 4_464 no
    H13 H8 3.2512 . 1_454 no
    H13 H8 3.5967 . 4_464 no
    H13 H14 3.2598 . 4_564 no
    H13 H21 3.2012 . 2_655 no
    H14 O1 2.8941 . 3_565 no
    H14 O2 2.7632 . 3_565 no
    H14 N2 3.1621 . 3_565 no
    H14 H7 3.2592 . 1_454 no
    H14 H8 3.3943 . 4_464 no
    H14 H13 3.2598 . 4_565 no
    H15 O1 3.5497 . 3_565 no
    H15 N1 2.6463 . 3_666 no
    H15 C16 3.1475 . 3_666 no
    H15 C21 3.1815 . 3_666 no
    H15 H12 3.3446 . 4_565 no
    H15 H21 2.8763 . 3_666 no
    H17 O1 2.8853 . 3_565 no
    H17 C6 3.3861 . 1_454 no
    H17 H6 3.0168 . 1_454 no
    H17 H7 3.4423 . 1_454 no
    H17 H18 3.5327 . 3_565 no
    H17 H2 3.3055 . 3_666 no
    H18 O1 3.4312 . 3_565 no
    H18 C5 3.1325 . 1_454 no
    H18 C6 3.0420 . 1_454 no
    H18 C18 2.9617 . 3_565 no
    H18 H5 3.0720 . 1_454 no
    H18 H6 2.9159 . 1_454 no
    H18 H17 3.5327 . 3_565 no
    H18 H18 2.3625 . 3_565 no
    H20 C9 3.5624 . 3_666 no
    H20 C10 3.4559 . 3_665 no
    H20 C11 3.5356 . 2_645 no
    H20 C11 2.8948 . 3_665 no
    H20 C12 3.2069 . 2_645 no
    H20 C12 3.3914 . 3_665 no
    H20 H9 3.2436 . 3_666 no
    H20 H11 3.4859 . 2_645 no
    H20 H11 2.7103 . 3_665 no
    H20 H12 2.9354 . 2_645 no
    H20 H12 3.5216 . 3_665 no
    H20 H1 3.5219 . 3_665 no
    H21 C6 3.2386 . 3_766 no
    H21 C7 3.4398 . 3_766 no
    H21 C12 3.2508 . 2_645 no
    H21 C13 3.5054 . 2_645 no
    H21 C15 3.3480 . 3_666 no
    H21 H6 2.5881 . 3_766 no
    H21 H7 3.0016 . 3_766 no
    H21 H12 2.7100 . 2_645 no
    H21 H13 3.2012 . 2_645 no
    H21 H15 2.8763 . 3_666 no
    H21 H1 3.4464 . 3_665 no
    H1 C16 3.533(18) . 3_665 no
    H1 C19 3.577(19) . 3_665 no
    H1 C20 3.229(18) . 3_665 no
    H1 C21 3.186(18) . 3_665 no
    H1 H20 3.5219 . 3_665 no
    H1 H21 3.4464 . 3_665 no
    H2 O1 2.976(15) . 1_656 no
    H2 C17 3.428(18) . 3_666 no
    H2 H5 3.0636 . 3_766 no
    H2 H6 3.4711 . 3_766 no
    H2 H17 3.3055 . 3_666 no
loop_
    _geom_angle_atom_site_label_1
    _geom_angle_atom_site_label_2
    _geom_angle_atom_site_label_3
    _geom_angle_site_symmetry_1
    _geom_angle_site_symmetry_2
    _geom_angle_site_symmetry_3
    _geom_angle
    _geom_angle_publ_flag
    C1 N1 C16 . . . 119.31(11) no
    O1 N2 O2 . . . 123.12(15) no
    O1 N2 C19 . . . 118.28(14) no
    O2 N2 C19 . . . 118.59(14) no
    N1 C1 C2 . . . 121.48(13) no
    C1 C2 C3 . . . 125.06(13) no
    C2 C3 C4 . . . 120.88(12) no
    C2 C3 C10 . . . 119.95(12) no
    C4 C3 C10 . . . 119.16(11) no
    C3 C4 C5 . . . 121.35(12) no
    C3 C4 C9 . . . 121.78(14) no
    C5 C4 C9 . . . 116.88(13) no
    C4 C5 C6 . . . 121.35(15) no
    C5 C6 C7 . . . 120.54(18) no
    C6 C7 C8 . . . 119.70(16) no
    C7 C8 C9 . . . 119.94(16) no
    C4 C9 C8 . . . 121.57(16) no
    C3 C10 C11 . . . 120.76(15) no
    C3 C10 C15 . . . 121.25(13) no
    C11 C10 C15 . . . 117.98(13) no
    C10 C11 C12 . . . 120.59(16) no
    C11 C12 C13 . . . 120.48(15) no
    C12 C13 C14 . . . 120.02(15) no
    C13 C14 C15 . . . 119.64(17) no
    C10 C15 C14 . . . 121.23(14) no
    N1 C16 C17 . . . 124.83(12) no
    N1 C16 C21 . . . 116.92(13) no
    C17 C16 C21 . . . 118.10(13) no
    C16 C17 C18 . . . 120.87(14) no
    C17 C18 C19 . . . 119.37(15) no
    N2 C19 C18 . . . 118.89(14) no
    N2 C19 C20 . . . 119.55(13) no
    C18 C19 C20 . . . 121.53(14) no
    C19 C20 C21 . . . 118.81(14) no
    C16 C21 C20 . . . 121.30(14) no
    N1 C1 H1 . . . 121.2(9) no
    C2 C1 H1 . . . 117.1(9) no
    C1 C2 H2 . . . 116.2(9) no
    C3 C2 H2 . . . 118.7(9) no
    C4 C5 H5 . . . 119.325 no
    C6 C5 H5 . . . 119.324 no
    C5 C6 H6 . . . 119.734 no
    C7 C6 H6 . . . 119.722 no
    C6 C7 H7 . . . 120.152 no
    C8 C7 H7 . . . 120.151 no
    C7 C8 H8 . . . 120.032 no
    C9 C8 H8 . . . 120.026 no
    C4 C9 H9 . . . 119.220 no
    C8 C9 H9 . . . 119.214 no
    C10 C11 H11 . . . 119.704 no
    C12 C11 H11 . . . 119.705 no
    C11 C12 H12 . . . 119.760 no
    C13 C12 H12 . . . 119.762 no
    C12 C13 H13 . . . 119.990 no
    C14 C13 H13 . . . 119.985 no
    C13 C14 H14 . . . 120.184 no
    C15 C14 H14 . . . 120.177 no
    C10 C15 H15 . . . 119.387 no
    C14 C15 H15 . . . 119.387 no
    C16 C17 H17 . . . 119.558 no
    C18 C17 H17 . . . 119.570 no
    C17 C18 H18 . . . 120.307 no
    C19 C18 H18 . . . 120.326 no
    C19 C20 H20 . . . 120.599 no
    C21 C20 H20 . . . 120.595 no
    C16 C21 H21 . . . 119.339 no
    C20 C21 H21 . . . 119.357 no
loop_
    _geom_torsion_atom_site_label_1
    _geom_torsion_atom_site_label_2
    _geom_torsion_atom_site_label_3
    _geom_torsion_atom_site_label_4
    _geom_torsion_site_symmetry_1
    _geom_torsion_site_symmetry_2
    _geom_torsion_site_symmetry_3
    _geom_torsion_site_symmetry_4
    _geom_torsion
    _geom_torsion_publ_flag
    C1 N1 C16 C17 . . . . -24.9(3) no
    C1 N1 C16 C21 . . . . 159.61(15) no
    C16 N1 C1 C2 . . . . 178.26(15) no
    O1 N2 C19 C18 . . . . 1.9(3) no
    O1 N2 C19 C20 . . . . -179.91(16) no
    O2 N2 C19 C18 . . . . -177.54(15) no
    O2 N2 C19 C20 . . . . 0.7(3) no
    N1 C1 C2 C3 . . . . -170.53(16) no
    C1 C2 C3 C4 . . . . -171.88(16) no
    C1 C2 C3 C10 . . . . 9.4(3) no
    C2 C3 C4 C5 . . . . 25.9(3) no
    C2 C3 C4 C9 . . . . -154.08(15) no
    C2 C3 C10 C11 . . . . -129.75(15) no
    C2 C3 C10 C15 . . . . 49.0(2) no
    C4 C3 C10 C11 . . . . 51.5(2) no
    C4 C3 C10 C15 . . . . -129.75(14) no
    C10 C3 C4 C5 . . . . -155.41(13) no
    C10 C3 C4 C9 . . . . 24.6(3) no
    C3 C4 C5 C6 . . . . -178.48(14) no
    C3 C4 C9 C8 . . . . 178.22(13) no
    C5 C4 C9 C8 . . . . -1.7(3) no
    C9 C4 C5 C6 . . . . 1.5(3) no
    C4 C5 C6 C7 . . . . -0.3(3) no
    C5 C6 C7 C8 . . . . -0.7(3) no
    C6 C7 C8 C9 . . . . 0.5(3) no
    C7 C8 C9 C4 . . . . 0.8(3) no
    C3 C10 C11 C12 . . . . 175.88(11) no
    C3 C10 C15 C14 . . . . -177.06(11) no
    C11 C10 C15 C14 . . . . 1.7(2) no
    C15 C10 C11 C12 . . . . -2.90(19) no
    C10 C11 C12 C13 . . . . 2.0(3) no
    C11 C12 C13 C14 . . . . 0.2(3) no
    C12 C13 C14 C15 . . . . -1.4(3) no
    C13 C14 C15 C10 . . . . 0.4(3) no
    N1 C16 C17 C18 . . . . -176.61(15) no
    N1 C16 C21 C20 . . . . 176.00(14) no
    C17 C16 C21 C20 . . . . 0.2(3) no
    C21 C16 C17 C18 . . . . -1.1(3) no
    C16 C17 C18 C19 . . . . 1.4(3) no
    C17 C18 C19 N2 . . . . 177.57(16) no
    C17 C18 C19 C20 . . . . -0.6(3) no
    N2 C19 C20 C21 . . . . -178.51(14) no
    C18 C19 C20 C21 . . . . -0.3(3) no
    C19 C20 C21 C16 . . . . 0.5(3) no
_iucr_refine_instructions_details
;
TITL I
CELL  0.71075 9.43992 23.15261 8.13877 90.000 108.039 90.000
ZERR  4 0.00080 0.00160 0.00050 0.000 0.002 0.000
LATT 1
SYMM    -X, .50+Y, .50-Z
SFAC C H N O
UNIT 84 64 8 8
SHEL 99999.000000 0.000000
L.S. 10
FMAP 2
PLAN -10
WPDB -2
HTAB
BOND $H
CONF
LIST 4
TEMP 23.0
ACTA
SIZE 0.200 0.020 0.050
WGHT    0.057600
FVAR       0.57284
O1    4   -0.067331    0.078139    0.237115    11.00000    0.06376    0.10159 =
         0.10002    0.00622    0.00106   -0.00743
O2    4    0.041477    0.160630    0.250162    11.00000    0.07162    0.07967 =
         0.09252    0.02766    0.01997    0.01619
N1    3    0.550987    0.024305    0.796818    11.00000    0.05808    0.03945 =
         0.05751    0.00432    0.01433    0.00362
N2    3    0.040879    0.110106    0.293387    11.00000    0.05796    0.07391 =
         0.06457    0.00425    0.01891    0.00554
C1    1    0.579563   -0.029823    0.820643    11.00000    0.06151    0.03871 =
         0.04827    0.00038    0.01620    0.00140
C2    1    0.706456   -0.050136    0.956891    11.00000    0.06068    0.04047 =
         0.05096   -0.00181    0.01311   -0.00084
C3    1    0.733435   -0.106367    1.005796    11.00000    0.04952    0.03985 =
         0.04450   -0.00169    0.01445    0.00056
C4    1    0.876580   -0.123900    1.131683    11.00000    0.04869    0.04243 =
         0.04777   -0.00236    0.01344    0.00259
C5    1    1.006557   -0.091928    1.153026    11.00000    0.05892    0.04951 =
         0.06964    0.00195    0.01200   -0.00466
AFIX  43
H5    2    1.003416   -0.059458    1.084719    11.00000   -1.20000
AFIX   0
C6    1    1.139339   -0.107524    1.273239    11.00000    0.05053    0.06618 =
         0.09312   -0.00728    0.00325   -0.00383
AFIX  43
H6    2    1.224263   -0.085440    1.285347    11.00000   -1.20000
AFIX   0
C7    1    1.147249   -0.155144    1.374743    11.00000    0.06005    0.07879 =
         0.06711   -0.00366   -0.00309    0.01432
AFIX  43
H7    2    1.236916   -0.165204    1.456536    11.00000   -1.20000
AFIX   0
C8    1    1.021878   -0.188185    1.355421    11.00000    0.06952    0.07102 =
         0.06642    0.01757    0.01186    0.01374
AFIX  43
H8    2    1.026847   -0.220809    1.423644    11.00000   -1.20000
AFIX   0
C9    1    0.888485   -0.172812    1.234417    11.00000    0.05431    0.05848 =
         0.06088    0.01159    0.01426    0.00343
AFIX  43
H9    2    0.804788   -0.195715    1.221437    11.00000   -1.20000
AFIX   0
C10   1    0.616506   -0.150897    0.934908    11.00000    0.04938    0.03918 =
         0.04297    0.00526    0.01213    0.00274
C11   1    0.649895   -0.202003    0.862788    11.00000    0.05034    0.04124 =
         0.06061   -0.00035    0.01764    0.00093
AFIX  43
H11   2    0.747454   -0.209425    0.865660    11.00000   -1.20000
AFIX   0
C12   1    0.539180   -0.241539    0.787343    11.00000    0.06404    0.04201 =
         0.06797   -0.00482    0.01847   -0.00220
AFIX  43
H12   2    0.562239   -0.274769    0.736682    11.00000   -1.20000
AFIX   0
C13   1    0.395277   -0.232114    0.786628    11.00000    0.05979    0.05303 =
         0.06504    0.00381    0.00678   -0.00935
AFIX  43
H13   2    0.321313   -0.258863    0.735309    11.00000   -1.20000
AFIX   0
C14   1    0.360385   -0.182826    0.862255    11.00000    0.04478    0.06628 =
         0.06537    0.01062    0.00961    0.00284
AFIX  43
H14   2    0.263507   -0.176748    0.864106    11.00000   -1.20000
AFIX   0
C15   1    0.470539   -0.142586    0.935194    11.00000    0.05078    0.04679 =
         0.05284    0.00471    0.01301    0.00915
AFIX  43
H15   2    0.446518   -0.109407    0.985276    11.00000   -1.20000
AFIX   0
C16   1    0.422967    0.041963    0.664483    11.00000    0.05389    0.04126 =
         0.05109   -0.00068    0.01739    0.00282
C17   1    0.296203    0.008521    0.597121    11.00000    0.06389    0.04223 =
         0.07816    0.00614    0.01889   -0.00321
AFIX  43
H17   2    0.294476   -0.029187    0.635828    11.00000   -1.20000
AFIX   0
C18   1    0.172901    0.030436    0.473687    11.00000    0.05664    0.05529 =
         0.07563   -0.00149    0.01616   -0.00598
AFIX  43
H18   2    0.089183    0.007465    0.427431    11.00000   -1.20000
AFIX   0
C19   1    0.174779    0.086530    0.419590    11.00000    0.05026    0.05616 =
         0.04991   -0.00010    0.01630    0.00612
C20   1    0.297283    0.121189    0.484422    11.00000    0.06154    0.04585 =
         0.05563    0.00801    0.01823    0.00494
AFIX  43
H20   2    0.296805    0.159162    0.446997    11.00000   -1.20000
AFIX   0
C21   1    0.420897    0.098756    0.605840    11.00000    0.05581    0.04099 =
         0.05969    0.00226    0.01479   -0.00014
AFIX  43
H21   2    0.504719    0.121864    0.649722    11.00000   -1.20000
AFIX   0
H1    2    0.519753   -0.058804    0.741703    11.00000    0.06123
H2    2    0.779234   -0.020238    1.018404    11.00000    0.06133
HKLF 4
REM  1211
REM R1 =  0.0376 for   2060 Fo > 4sig(Fo)  and  0.0889 for all   3864 data
REM    234 parameters refined using      0 restraints
END
;
