# Supplementary material for: (E)-N-(3,3-Diphenyl­allyl­idene)-4-nitro­aniline
Source: Acta Crystallogr Sect E Struct Rep Online. 2012 Sep 29;68(Pt 10):o3031. doi: 10.1107/S1600536812040391 (PMC3470385; doi:10.1107/S1600536812040391)
Supplement: Supplementary file 2 [file e-68-o3031-Isup2.hkl]

# 
# h,k,l, Fc-squared, Fo-squared, sigma(Fo-squared) and status flag 
# 
data_I
_shelx_title ' 1211' 
_shelx_refln_list_code          4 
_shelx_F_calc_maximum      265.91 
_exptl_crystal_F_000       688.00 
_reflns_d_resolution_high  0.7708 
 
loop_ 
 _symmetry_equiv_pos_as_xyz 
 'x, y, z' 
 '-x, y+1/2, -z+1/2' 
 '-x, -y, -z' 
 'x, -y-1/2, z-1/2' 
 
_cell_length_a     9.4399 
_cell_length_b    23.1526 
_cell_length_c     8.1388 
_cell_angle_alpha  90.000 
_cell_angle_beta  108.039 
_cell_angle_gamma  90.000 
 
_shelx_F_squared_multiplier     1.000 
 
loop_ 
 _refln_index_h 
 _refln_index_k 
 _refln_index_l 
 _refln_F_squared_calc 
 _refln_F_squared_meas 
 _refln_F_squared_sigma 
 _refln_observed_status 
   2   0   0     6248.26     5892.72     46.08 o 
   3   0   0      833.56      839.38     16.09 o 
   4   0   0      167.87      159.16      5.71 o 
   5   0   0       55.40       67.89      7.14 o 
   6   0   0        0.42        1.03      6.26 o 
   7   0   0      791.89      791.33     31.53 o 
   8   0   0       11.64        9.11      8.54 o 
   9   0   0       35.64       19.35     17.10 o 
  10   0   0       14.51       13.39      9.87 o 
  11   0   0        3.60       -1.28      8.74 o 
   2   1   0       93.08       83.29      3.56 o 
   3   1   0       34.28       30.98      3.29 o 
   4   1   0      168.19      154.56      4.23 o 
   5   1   0      180.90      167.60      5.00 o 
   6   1   0       39.50       33.41      6.00 o 
   7   1   0        1.15        2.48      5.56 o 
   8   1   0        7.32        7.94      5.98 o 
   9   1   0       17.61       12.38      5.55 o 
  10   1   0        2.53        0.97      6.56 o 
  11   1   0        1.03       -2.17      6.97 o 
   2   2   0      505.46      449.04      5.53 o 
   3   2   0      704.38      664.24      6.81 o 
   4   2   0      406.46      427.26      5.84 o 
   5   2   0       15.34       18.80      3.91 o 
   6   2   0      126.30      130.27      5.75 o 
   7   2   0      446.55      457.12      9.86 o 
   8   2   0      363.93      382.44      8.34 o 
   9   2   0        9.51        1.85      5.17 o 
  10   2   0        9.68        4.17      6.55 o 
  11   2   0        0.24        2.99      6.76 o 
   1   3   0     7009.26     6577.00     34.13 o 
   2   3   0     1951.41     1820.57     12.08 o 
   3   3   0      128.58      146.71      3.41 o 
   4   3   0        4.49        1.37      3.46 o 
   5   3   0        2.27        6.30      4.36 o 
   6   3   0       41.61       44.04      5.96 o 
   7   3   0       46.95       47.64      5.92 o 
   8   3   0      530.94      546.23      9.78 o 
   9   3   0       82.94       76.96      7.07 o 
  10   3   0        2.06        1.61      5.89 o 
  11   3   0        3.39        3.48      7.36 o 
   0   4   0     8139.12     7654.18     44.72 o 
   1   4   0    14534.54    13056.00    346.78 o 
   2   4   0      238.76      204.82      3.58 o 
   3   4   0       15.20       10.75      2.40 o 
   4   4   0        0.39        5.09      2.88 o 
   5   4   0      124.95      141.33      4.55 o 
   6   4   0       52.96       54.44      4.83 o 
   7   4   0        7.20        9.12      5.39 o 
   8   4   0      166.03      157.41      8.03 o 
   9   4   0       26.07       27.23      6.04 o 
  10   4   0        4.97        0.23      5.70 o 
  11   4   0        6.74        2.75      7.20 o 
   1   5   0      318.98      282.47      2.22 o 
   2   5   0      462.14      395.64      4.07 o 
   3   5   0      638.79      635.88      6.22 o 
   4   5   0     2925.40     2956.90     19.95 o 
   5   5   0       72.01       65.26      3.98 o 
   6   5   0      425.36      437.08      7.61 o 
   7   5   0      199.71      182.53      6.71 o 
   8   5   0        0.00       -1.39      4.54 o 
   9   5   0        0.00       -3.12      5.45 o 
  10   5   0        5.13        3.07      7.04 o 
  11   5   0       15.13       19.54      9.29 o 
   0   6   0      179.56      177.31      3.32 o 
   1   6   0      148.22      132.15      1.72 o 
   2   6   0      170.84      154.10      2.55 o 
   3   6   0       62.94       56.16      2.64 o 
   4   6   0      303.72      345.32      5.75 o 
   5   6   0       58.45       63.65      4.46 o 
   6   6   0       47.39       51.73      5.34 o 
   7   6   0       25.79       21.39      5.80 o 
   8   6   0       25.39       21.48      6.20 o 
   9   6   0        8.36        5.40      5.59 o 
  10   6   0        2.26        1.10      5.79 o 
  11   6   0        0.05       -1.70      6.56 o 
   1   7   0       86.72       79.92      2.26 o 
   2   7   0      134.17      129.89      3.26 o 
   3   7   0      253.89      257.40      3.66 o 
   4   7   0        0.06        0.90      2.55 o 
   5   7   0      289.12      283.06      5.23 o 
   6   7   0       33.28       37.86      4.64 o 
   7   7   0       75.05       70.67      5.58 o 
   8   7   0       14.88       17.57      5.44 o 
   9   7   0       77.78       78.61      6.03 o 
  10   7   0        4.68       -2.02      6.21 o 
  11   7   0        0.00       -2.60      6.71 o 
   0   8   0      654.72      534.37      4.73 o 
   1   8   0     1648.69     1572.60      8.83 o 
   2   8   0        3.11        1.53      1.53 o 
   3   8   0      859.10      908.36      7.75 o 
   4   8   0       96.02       93.63      3.50 o 
   5   8   0      192.54      232.16      5.00 o 
   6   8   0       12.98       10.61      4.07 o 
   7   8   0      205.67      213.17      7.28 o 
   8   8   0        0.00       -0.64      4.98 o 
   9   8   0        5.42        5.82      5.99 o 
  10   8   0        1.98       -0.54      5.39 o 
  11   8   0        7.23        4.06      7.28 o 
   1   9   0      500.77      449.26      3.63 o 
   2   9   0       41.82       39.86      1.52 o 
   3   9   0      281.54      290.37      3.41 o 
   4   9   0      575.50      580.66      6.26 o 
   5   9   0       52.69       59.33      3.88 o 
   6   9   0       78.14       97.00      4.95 o 
   7   9   0        6.10        2.49      4.34 o 
   8   9   0       58.50       54.60      5.50 o 
   9   9   0        5.45        3.59      5.64 o 
  10   9   0        4.25        1.03      5.50 o 
  11   9   0        5.79        1.07      6.93 o 
   0  10   0      158.43      158.24      2.91 o 
   1  10   0     1682.06     1676.44      8.96 o 
   2  10   0      397.72      408.72      3.43 o 
   3  10   0      641.18      636.63      5.47 o 
   4  10   0       41.68       48.94      3.69 o 
   5  10   0        1.86        3.29      4.02 o 
   6  10   0       44.96       40.91      4.07 o 
   7  10   0        0.11        0.08      3.85 o 
   8  10   0       12.38        8.61      5.36 o 
   9  10   0        8.04        3.40      6.22 o 
  10  10   0        2.54        3.55      5.34 o 
   1  11   0     1477.07     1499.91      8.36 o 
   2  11   0        0.24        0.81      1.25 o 
   3  11   0       89.41      107.32      2.52 o 
   4  11   0      105.16      107.20      2.86 o 
   5  11   0        4.60        3.46      3.09 o 
   6  11   0        0.21        1.00      3.42 o 
   7  11   0        6.98        7.67      4.42 o 
   8  11   0       34.34       30.66      6.70 o 
   9  11   0       18.00       14.32      6.50 o 
  10  11   0        0.09        3.78      5.76 o 
   0  12   0       59.92       55.76      2.50 o 
   1  12   0     1165.73     1203.76      6.96 o 
   2  12   0      340.81      335.29      3.45 o 
   3  12   0        2.69        1.69      1.67 o 
   4  12   0        8.76       10.63      2.23 o 
   5  12   0       20.43       22.83      2.93 o 
   6  12   0        0.09        0.95      3.35 o 
   7  12   0       42.03       39.06      4.88 o 
   8  12   0        0.48       -2.04      5.13 o 
   9  12   0        4.32        3.01      5.60 o 
  10  12   0        0.19       -1.83      6.18 o 
   1  13   0        0.08        0.81      1.25 o 
   2  13   0      191.68      188.89      2.88 o 
   3  13   0       11.02        8.90      1.59 o 
   4  13   0      132.69      136.21      4.51 o 
   5  13   0      178.04      168.66      4.18 o 
   6  13   0        0.07       -0.60      2.86 o 
   7  13   0        7.25        3.06      4.08 o 
   8  13   0        7.43        4.65      3.85 o 
   9  13   0       16.48        1.22      4.15 o 
  10  13   0        7.63        3.56      4.92 o 
   0  14   0     2059.72     2102.25     24.12 o 
   1  14   0       10.98        6.57      1.33 o 
   2  14   0       56.53       50.17      2.03 o 
   3  14   0       22.37       19.90      2.16 o 
   4  14   0        2.78        1.41      2.02 o 
   5  14   0       41.50       44.89      3.02 o 
   6  14   0       86.05       88.45      4.45 o 
   7  14   0      200.67      197.73      5.90 o 
   8  14   0        3.25        1.70      3.79 o 
   9  14   0        7.58        6.46      5.48 o 
  10  14   0        3.21        8.29      6.33 o 
   1  15   0       53.72       57.04      2.01 o 
   2  15   0       34.97       37.21      1.87 o 
   3  15   0       48.10       50.24      2.34 o 
   4  15   0        7.29        8.02      2.07 o 
   5  15   0      334.01      322.10      5.27 o 
   6  15   0      441.27      456.52      6.23 o 
   7  15   0        5.08        5.88      3.95 o 
   8  15   0        7.20        4.48      4.03 o 
   9  15   0        0.29       -0.79      4.03 o 
  10  15   0        1.08        2.55      4.93 o 
   0  16   0      578.09      597.37      8.26 o 
   1  16   0       19.72       21.88      2.03 o 
   2  16   0      214.87      208.55      3.25 o 
   3  16   0      118.73      112.64      3.29 o 
   4  16   0       19.99       22.18      2.40 o 
   5  16   0      590.57      650.09      7.14 o 
   6  16   0       27.16       39.60      3.49 o 
   7  16   0       40.60       43.40      3.88 o 
   8  16   0       11.05        5.53      4.49 o 
   9  16   0        5.80        8.23      6.37 o 
   1  17   0       44.42       44.30      2.13 o 
   2  17   0      122.71      131.44      2.54 o 
   3  17   0      156.48      160.08      3.51 o 
   4  17   0       10.06        9.07      2.84 o 
   5  17   0      404.27      438.44      6.66 o 
   6  17   0       46.33       45.68      3.20 o 
   7  17   0        1.24        2.97      3.38 o 
   8  17   0       11.68        7.30      4.05 o 
   9  17   0        2.57        2.41      4.27 o 
   0  18   0       34.98       38.52      3.01 o 
   1  18   0      234.53      212.93      3.41 o 
   2  18   0      239.21      229.33      3.56 o 
   3  18   0      149.02      137.21      3.45 o 
   4  18   0        0.20        1.15      2.17 o 
   5  18   0      192.46      191.06      5.61 o 
   6  18   0       54.23       57.28      3.29 o 
   7  18   0       14.43       10.55      3.18 o 
   8  18   0       13.40        5.81      4.37 o 
   9  18   0       11.21       12.55      5.67 o 
   1  19   0        8.19       13.05      1.85 o 
   2  19   0      310.60      324.68      4.10 o 
   3  19   0       80.66       83.43      4.23 o 
   4  19   0      278.80      294.20      5.96 o 
   5  19   0       15.93       11.44      3.73 o 
   6  19   0       78.70       66.63      3.60 o 
   7  19   0        1.95        1.70      3.17 o 
   8  19   0        2.30        0.95      2.92 o 
   9  19   0        3.24       10.04      8.36 o 
   0  20   0       41.70       43.95      2.38 o 
   1  20   0       58.83       59.07      2.28 o 
   2  20   0        3.66        4.16      2.35 o 
   3  20   0      119.15      127.89      3.49 o 
   4  20   0       45.75       56.90      3.39 o 
   5  20   0       13.52       18.28      3.03 o 
   6  20   0        8.64        7.10      3.34 o 
   7  20   0        6.15        5.50      2.98 o 
   8  20   0        2.62        0.98      3.74 o 
   1  21   0       34.75       38.06      2.79 o 
   2  21   0      349.91      350.05      4.44 o 
   3  21   0        3.36        3.38      2.42 o 
   4  21   0      213.79      216.34      4.67 o 
   5  21   0       61.02       70.93      3.82 o 
   6  21   0       68.11       75.22      9.20 o 
   7  21   0        0.33        0.98      3.22 o 
   8  21   0        0.46        1.07      3.34 o 
   0  22   0       10.30        8.57      2.81 o 
   1  22   0        1.43        2.74      2.26 o 
   2  22   0        0.08        1.19      2.44 o 
   3  22   0        8.67       10.61      2.65 o 
   4  22   0        1.33        2.38      2.89 o 
   5  22   0        7.13        3.81      3.39 o 
   6  22   0        1.98        1.41      4.07 o 
   7  22   0        0.64        2.09      3.87 o 
   1  23   0       27.99       30.69      2.40 o 
   2  23   0        0.19       -1.11      2.37 o 
   3  23   0       84.94       87.58      3.61 o 
   4  23   0        3.57        1.48      2.39 o 
   5  23   0        8.98        7.73      3.57 o 
   6  23   0       10.90        5.80      3.43 o 
   7  23   0        5.18        4.04      3.75 o 
   0  24   0        9.47        5.05      2.90 o 
   1  24   0       67.11       63.60      3.01 o 
   2  24   0       24.32       22.51      2.60 o 
   3  24   0        0.01        2.13      2.72 o 
   4  24   0        9.35        6.56      2.42 o 
   5  24   0       34.64       37.50      4.77 o 
   6  24   0        3.58        3.90      3.42 o 
   7  24   0        0.25       -7.86     11.35 o 
   1  25   0       48.79       50.25      2.51 o 
   2  25   0        0.51        0.87      2.49 o 
   3  25   0        6.31        5.89      2.95 o 
   4  25   0        1.80        0.03      2.73 o 
   5  25   0        3.43        0.06      2.75 o 
   6  25   0       44.63       52.24      7.46 o 
   0  26   0       16.58       12.72      3.94 o 
   1  26   0        0.38        0.43      2.41 o 
   2  26   0        3.84        6.91      2.60 o 
   3  26   0       12.44       17.31      3.07 o 
   4  26   0       15.44        9.57      3.17 o 
   5  26   0        7.38        5.94      3.29 o 
   1  27   0       16.93        9.78      2.81 o 
   2  27   0        3.98        4.39      3.08 o 
   3  27   0        2.38        2.18      2.84 o 
   4  27   0       15.27       10.72      3.76 o 
   5  27   0        0.07       -1.16      3.89 o 
   0  28   0        2.85        1.76      4.47 o 
   1  28   0        8.50       12.27      2.94 o 
   2  28   0        0.97       -0.71      2.40 o 
   3  28   0       10.31       10.60      3.36 o 
   4  28   0        0.36        0.53      2.96 o 
   1  29   0        0.46        2.29      2.90 o 
   2  29   0       11.36        9.04      2.74 o 
   3  29   0        2.17        5.24      8.99 o 
   0  30   0        0.01        2.65      4.20 o 
 -11   1   1        4.06        2.33      6.01 o 
 -10   1   1        0.00       -0.63      5.28 o 
  -9   1   1      157.72      162.11      8.29 o 
  -8   1   1      506.56      528.49     10.87 o 
  -7   1   1      115.50      125.59      5.75 o 
  -6   1   1       14.65       16.36      4.14 o 
  -5   1   1        6.45       10.38      3.28 o 
  -4   1   1       24.50       23.96      3.00 o 
  -3   1   1     1086.50     1052.60      8.10 o 
  -2   1   1     1419.93     1238.16      9.36 o 
  -1   1   1      295.35      286.31      2.07 o 
   1   1   1     1774.69     1711.07     10.72 o 
   2   1   1      192.78      211.98      4.46 o 
   3   1   1      247.60      259.16      4.42 o 
   4   1   1      689.82      711.98      7.98 o 
   5   1   1       99.60      100.12      5.49 o 
   6   1   1      158.19      151.86      6.07 o 
   7   1   1      350.33      331.23      9.07 o 
   8   1   1       18.49       18.34      6.53 o 
   9   1   1        8.31       -0.74      5.61 o 
  10   1   1        3.90        2.58      6.36 o 
  11   1   1        4.18       -0.42      7.30 o 
 -11   2   1        1.26       -1.54      7.32 o 
 -10   2   1       37.45       29.30      6.19 o 
  -9   2   1      371.83      387.41     10.94 o 
  -8   2   1      225.16      239.62      7.55 o 
  -7   2   1       91.13       91.61      6.53 o 
  -6   2   1       10.91       11.02      4.51 o 
  -5   2   1      232.36      258.62      5.59 o 
  -4   2   1        0.42        1.11      2.54 o 
  -3   2   1     5453.73     5330.94     30.65 o 
  -2   2   1       14.01       17.50      1.61 o 
  -1   2   1      566.17      538.62      3.19 o 
   0   2   1      128.07      108.08      1.56 o 
   1   2   1        5.92        7.85      2.08 o 
   2   2   1     1163.96     1047.32      9.58 o 
   3   2   1     1648.62     1604.01     12.79 o 
   4   2   1      992.26     1058.70      9.48 o 
   5   2   1       45.84       41.91      4.70 o 
   6   2   1       15.88       18.22      5.05 o 
   7   2   1     1609.40     1563.79     16.24 o 
   8   2   1       61.60       61.94      5.81 o 
   9   2   1       26.77        0.13      5.70 o 
  10   2   1        3.51        2.52      5.78 o 
  11   2   1        6.90        2.24      7.96 o 
 -11   3   1        8.79        7.08      6.32 o 
 -10   3   1        0.01        3.28      8.85 o 
  -9   3   1        1.72        1.11      5.01 o 
  -8   3   1      424.00      419.05      8.74 o 
  -7   3   1       16.09       19.06      4.77 o 
  -6   3   1      601.89      569.41      7.55 o 
  -5   3   1       59.57       62.66      3.92 o 
  -4   3   1      354.06      314.83      4.47 o 
  -3   3   1      193.93      194.68      3.60 o 
  -2   3   1      239.55      224.95      2.77 o 
  -1   3   1     1175.13     1130.20      8.40 o 
   0   3   1     2020.96     1940.90     19.83 o 
   1   3   1     1957.60     1804.51     11.25 o 
   2   3   1      940.28      865.70      7.09 o 
   3   3   1       59.11       65.03      3.39 o 
   4   3   1     2539.85     2674.18     20.38 o 
   5   3   1       16.82       16.06      4.57 o 
   6   3   1      228.90      231.36      7.67 o 
   7   3   1      408.23      420.96     11.70 o 
   8   3   1       28.35       37.88      6.17 o 
   9   3   1       20.75        8.38      5.60 o 
  10   3   1        3.77        3.18      6.33 o 
  11   3   1       18.53        6.64      6.84 o 
 -11   4   1       13.14       11.90      6.48 o 
 -10   4   1       27.85       41.30      9.50 o 
  -9   4   1       18.32       13.97      5.95 o 
  -8   4   1        1.24       -0.56      6.02 o 
  -7   4   1       42.93       47.02      5.68 o 
  -6   4   1       57.38       74.68      5.21 o 
  -5   4   1      776.71      855.71      8.35 o 
  -4   4   1      523.59      527.80      6.04 o 
  -3   4   1       25.59       30.03      2.40 o 
  -2   4   1      296.64      256.20      3.20 o 
  -1   4   1    10274.59     9927.35     57.25 o 
   0   4   1      492.10      471.94      3.95 o 
   1   4   1     2726.64     2623.91     18.39 o 
   2   4   1      887.26      829.28      6.67 o 
   3   4   1     2517.69     2622.21     17.63 o 
   4   4   1      442.13      522.19     11.50 o 
   5   4   1       75.66       79.98      4.64 o 
   6   4   1      150.76      149.21      6.79 o 
   7   4   1       35.14       30.67      6.53 o 
   8   4   1       74.89       81.10      6.71 o 
   9   4   1        4.87        1.29      6.09 o 
  10   4   1        1.74        1.40      6.95 o 
  11   4   1        0.07       -0.80      6.38 o 
 -11   5   1       14.90        9.27      8.04 o 
 -10   5   1        2.28        3.17      5.50 o 
  -9   5   1        2.93        6.67      5.58 o 
  -8   5   1      182.87      181.97      6.59 o 
  -7   5   1       31.73       30.90      5.49 o 
  -6   5   1        5.46        7.53      4.05 o 
  -5   5   1     1080.03     1115.64     11.15 o 
  -4   5   1     1025.99     1081.09      9.61 o 
  -3   5   1      578.95      580.61      5.56 o 
  -2   5   1      495.38      441.09      3.82 o 
  -1   5   1     4240.71     4134.19     19.19 o 
   0   5   1        3.19        2.58      0.84 o 
   1   5   1     1090.53     1072.65      7.42 o 
   2   5   1      171.18      158.30      3.96 o 
   3   5   1      682.60      728.59      7.43 o 
   4   5   1      401.80      417.89      6.40 o 
   5   5   1       98.65       84.45      7.28 o 
   6   5   1        2.88        1.98      5.48 o 
   7   5   1       94.91      107.92      6.28 o 
   8   5   1        0.03        1.98      4.88 o 
   9   5   1        7.22        3.97      6.15 o 
  10   5   1        5.42        2.49      5.79 o 
  11   5   1        5.12        0.06      7.61 o 
 -11   6   1        8.95        1.35      6.57 o 
 -10   6   1        5.68       -0.52      4.77 o 
  -9   6   1        7.25        7.82      5.81 o 
  -8   6   1      132.75      138.55      6.55 o 
  -7   6   1      144.86      139.91      6.34 o 
  -6   6   1       69.10       64.35      4.89 o 
  -5   6   1      470.89      482.57      6.69 o 
  -4   6   1     3303.06     3370.25     21.51 o 
  -3   6   1        3.80        2.10      1.85 o 
  -2   6   1        9.13        7.08      1.37 o 
  -1   6   1      143.45      109.22      1.16 o 
   0   6   1      441.68      442.69      2.69 o 
   1   6   1      257.68      209.74      2.61 o 
   2   6   1     3522.95     3374.34     20.19 o 
   3   6   1      263.17      293.04      4.23 o 
   4   6   1      184.66      188.16      4.22 o 
   5   6   1       60.41       58.23      4.57 o 
   6   6   1        0.01       -1.75      4.20 o 
   7   6   1       91.88       96.75      6.44 o 
   8   6   1       22.46       21.73      5.19 o 
   9   6   1        9.23        6.43      5.75 o 
  10   6   1        0.44        3.21      8.04 o 
 -11   7   1        4.56       -0.08      5.20 o 
 -10   7   1        1.38        1.97      5.54 o 
  -9   7   1        6.86        3.03      4.79 o 
  -8   7   1      103.95      110.66      6.38 o 
  -7   7   1       38.78       41.91      4.76 o 
  -6   7   1       88.84       91.09      4.83 o 
  -5   7   1     1062.73     1089.66      9.86 o 
  -4   7   1       67.63       84.31      2.67 o 
  -3   7   1       52.80       50.52      2.46 o 
  -2   7   1     1631.87     1534.66      7.56 o 
  -1   7   1      129.07      131.59      1.39 o 
   0   7   1       88.81       85.66      1.27 o 
   1   7   1      369.25      348.25      3.53 o 
   2   7   1      963.87     1039.25      7.76 o 
   3   7   1     3972.01     4216.33     26.32 o 
   4   7   1       35.52       38.92      3.61 o 
   5   7   1        0.07        0.79      3.53 o 
   6   7   1      311.38      328.67      7.22 o 
   7   7   1        3.61        5.60      4.82 o 
   8   7   1       10.57       10.90      5.38 o 
   9   7   1        7.13        1.69      6.42 o 
  10   7   1        0.03       -2.27      5.59 o 
 -11   8   1        9.92        5.54      6.10 o 
 -10   8   1        0.00       -2.38      7.50 o 
  -9   8   1       19.31       16.14      5.96 o 
  -8   8   1        6.47        3.23      5.35 o 
  -7   8   1      104.41      106.92      7.10 o 
  -6   8   1        9.45        8.04      3.61 o 
  -5   8   1      345.17      370.27      5.98 o 
  -4   8   1      297.36      303.68      3.98 o 
  -3   8   1        3.17        2.85      1.80 o 
  -2   8   1       23.67       25.82      1.41 o 
  -1   8   1       57.84       58.94      1.23 o 
   0   8   1      184.12      168.67      1.66 o 
   1   8   1      270.35      272.89      2.61 o 
   2   8   1        5.41        4.20      1.45 o 
   3   8   1      869.12      932.32      7.84 o 
   4   8   1       85.53      100.32      3.85 o 
   5   8   1       17.97       21.88      3.85 o 
   6   8   1      159.82      155.93      6.62 o 
   7   8   1        1.01        0.58      5.14 o 
   8   8   1      141.21      133.61      6.97 o 
   9   8   1       11.94        4.73      5.35 o 
  10   8   1       17.26       10.12      6.05 o 
 -11   9   1        1.47        2.97      5.94 o 
 -10   9   1       15.57        4.69      5.37 o 
  -9   9   1       50.80       44.23      6.29 o 
  -8   9   1        0.03        1.38      4.37 o 
  -7   9   1        9.89        2.29      4.21 o 
  -6   9   1       27.50       27.72      5.07 o 
  -5   9   1       30.11       34.75      3.27 o 
  -4   9   1        0.01        0.24      1.90 o 
  -3   9   1      208.39      221.24      2.94 o 
  -2   9   1      369.63      338.28      2.73 o 
  -1   9   1      386.30      391.09      4.18 o 
   0   9   1      249.27      231.04      1.96 o 
   1   9   1      232.96      250.83      2.61 o 
   2   9   1       49.00       54.08      1.92 o 
   3   9   1      723.39      784.66      6.94 o 
   4   9   1        0.21        1.34      2.66 o 
   5   9   1       27.01       24.21      4.33 o 
   6   9   1        4.03        6.56      4.00 o 
   7   9   1        8.70        9.76      4.87 o 
   8   9   1      151.62      144.28      6.31 o 
   9   9   1        0.75       -2.12      6.47 o 
  10   9   1       17.55       16.32     11.61 o 
 -11  10   1        0.92       -0.88      5.64 o 
 -10  10   1       18.72        7.87      4.65 o 
  -9  10   1        4.20        3.36      4.80 o 
  -8  10   1       65.87       60.83      5.64 o 
  -7  10   1      130.52      138.79      5.14 o 
  -6  10   1       17.97       23.60      3.33 o 
  -5  10   1      270.60      271.69      4.51 o 
  -4  10   1       21.44       29.58      2.41 o 
  -3  10   1       13.43       15.73      1.34 o 
  -2  10   1       16.43       18.21      1.12 o 
  -1  10   1        0.11        0.60      0.74 o 
   0  10   1      129.41      138.45      1.81 o 
   1  10   1       46.18       39.02      1.56 o 
   2  10   1       29.20       35.77      1.95 o 
   3  10   1       63.57       65.57      2.62 o 
   4  10   1        3.11        1.72      2.54 o 
   5  10   1       12.57       17.34      3.56 o 
   6  10   1       19.34       14.85      3.96 o 
   7  10   1        9.77        5.80      4.04 o 
   8  10   1        5.21        6.79      4.70 o 
   9  10   1       11.60        1.97      4.90 o 
  10  10   1       24.28       14.57      8.91 o 
 -11  11   1        4.98        1.37      5.43 o 
 -10  11   1        0.05        1.72      4.32 o 
  -9  11   1       19.50        9.87      5.07 o 
  -8  11   1       72.37       74.96      5.53 o 
  -7  11   1        3.42        4.50      3.78 o 
  -6  11   1       49.11       47.49      3.59 o 
  -5  11   1       13.37       17.60      3.47 o 
  -4  11   1       74.27       72.15      2.64 o 
  -3  11   1       87.72       84.86      1.84 o 
  -2  11   1        0.40        0.58      1.01 o 
  -1  11   1       14.03       14.51      0.98 o 
   0  11   1      627.29      654.64      4.18 o 
   1  11   1      307.59      288.50      2.89 o 
   2  11   1      153.60      153.36      2.23 o 
   3  11   1       15.40       18.11      2.16 o 
   4  11   1       50.45       59.45      3.43 o 
   5  11   1       10.91       13.85      3.37 o 
   6  11   1       15.32        9.28      4.98 o 
   7  11   1       20.06       16.48      4.29 o 
   8  11   1        5.25        2.77      4.55 o 
   9  11   1        0.07        5.29      6.47 o 
  10  11   1       20.44        9.64      7.42 o 
 -10  12   1        9.11        3.59      4.73 o 
  -9  12   1       38.26       28.53      8.54 o 
  -8  12   1        8.15       11.00      4.43 o 
  -7  12   1       37.43       40.08      3.89 o 
  -6  12   1       52.05       52.03      3.82 o 
  -5  12   1       85.59       87.12      3.35 o 
  -4  12   1      101.56      106.72      2.82 o 
  -3  12   1      240.31      246.56      3.21 o 
  -2  12   1      962.41     1042.93      6.55 o 
  -1  12   1      545.46      581.14      3.90 o 
   0  12   1     1531.90     1568.68      8.66 o 
   1  12   1       94.25       94.01      2.17 o 
   2  12   1      314.88      318.60      3.74 o 
   3  12   1        0.49       -0.91      1.51 o 
   4  12   1        6.12        7.09      2.94 o 
   5  12   1       80.34       80.18      4.24 o 
   6  12   1        0.20       -1.10      3.55 o 
   7  12   1      103.73      106.01      4.95 o 
   8  12   1       39.32       37.64      8.47 o 
   9  12   1        3.54        0.94      5.37 o 
  10  12   1        1.23       -4.62      6.35 o 
 -10  13   1        6.90        1.90      5.72 o 
  -9  13   1        0.20        1.57      4.23 o 
  -8  13   1        9.66        4.00      4.26 o 
  -7  13   1       11.53       11.22      3.54 o 
  -6  13   1        8.54        6.92      2.99 o 
  -5  13   1       21.00       25.30      3.15 o 
  -4  13   1       48.07       46.03      2.30 o 
  -3  13   1       23.89       26.84      1.61 o 
  -2  13   1      702.24      710.19      7.41 o 
  -1  13   1       85.42       88.64      1.57 o 
   0  13   1        0.77       -1.11      1.13 o 
   1  13   1        0.06        0.33      1.04 o 
   2  13   1      309.58      306.79      3.58 o 
   3  13   1       74.00       74.17      2.42 o 
   4  13   1      146.09      148.49      4.23 o 
   5  13   1      275.03      287.53      6.53 o 
   6  13   1        2.28        1.20      3.90 o 
   7  13   1        0.05       -1.96      5.41 o 
   8  13   1        0.08       -2.95      5.48 o 
   9  13   1        5.93        1.74      6.00 o 
  10  13   1        3.81        4.29      6.58 o 
 -10  14   1        2.19        1.97      4.42 o 
  -9  14   1       30.29       46.81      8.39 o 
  -8  14   1        0.11       -1.02      3.91 o 
  -7  14   1       12.94       12.41      3.50 o 
  -6  14   1       77.13       86.72      4.71 o 
  -5  14   1       29.65       33.52      2.91 o 
  -4  14   1       19.49       16.37      2.15 o 
  -3  14   1       18.96       20.39      1.64 o 
  -2  14   1      291.87      292.54      3.02 o 
  -1  14   1      450.73      463.30      3.38 o 
   0  14   1       69.33       69.75      1.74 o 
   1  14   1       10.93       13.69      1.35 o 
   2  14   1       38.48       42.36      2.05 o 
   3  14   1       10.85       13.33      1.78 o 
   4  14   1        8.94        8.71      2.38 o 
   5  14   1       74.15       76.28      4.23 o 
   6  14   1       12.74       14.85      4.31 o 
   7  14   1       26.38       31.36      4.37 o 
   8  14   1        3.38       -4.07      4.40 o 
   9  14   1        8.06        8.34      5.23 o 
 -10  15   1        4.15        8.60      5.33 o 
  -9  15   1       10.23        3.73      4.81 o 
  -8  15   1       12.52       13.34      4.12 o 
  -7  15   1      200.15      206.26      5.29 o 
  -6  15   1      101.30      109.45      4.09 o 
  -5  15   1       38.42       34.72      2.72 o 
  -4  15   1      161.23      155.23      3.59 o 
  -3  15   1      424.63      399.82      4.44 o 
  -2  15   1      139.43      143.19      2.39 o 
  -1  15   1       16.80       12.94      1.35 o 
   0  15   1       37.29       40.57      1.63 o 
   1  15   1       41.26       42.24      1.77 o 
   2  15   1      367.21      346.42      4.41 o 
   3  15   1       55.40       57.67      2.52 o 
   4  15   1      107.92      105.07      3.89 o 
   5  15   1      161.76      151.72      4.23 o 
   6  15   1        0.03       -0.39      2.93 o 
   7  15   1       36.00       43.88      5.20 o 
   8  15   1        0.29        1.73      5.07 o 
   9  15   1       13.33        8.88      6.09 o 
 -10  16   1       11.98        7.68      4.87 o 
  -9  16   1       10.09        7.17      4.20 o 
  -8  16   1        8.75        6.08      4.91 o 
  -7  16   1       12.35       10.52      3.61 o 
  -6  16   1      199.11      217.66      4.37 o 
  -5  16   1       10.69        6.30      2.58 o 
  -4  16   1      167.80      166.28      3.53 o 
  -3  16   1      451.04      426.05      5.00 o 
  -2  16   1       20.01       22.28      1.69 o 
  -1  16   1      162.95      164.49      2.52 o 
   0  16   1        5.86        7.95      1.48 o 
   1  16   1        0.44        0.41      1.45 o 
   2  16   1      163.00      179.02      3.23 o 
   3  16   1       16.30       15.83      2.67 o 
   4  16   1      247.85      253.73      4.33 o 
   5  16   1       94.78      100.02      3.45 o 
   6  16   1       96.57       97.81      5.70 o 
   7  16   1       14.91        9.40      4.45 o 
   8  16   1        2.30       -0.01      3.38 o 
   9  16   1        2.56        1.88      4.33 o 
  -9  17   1        4.45       -0.76      4.46 o 
  -8  17   1        3.46        3.81      4.16 o 
  -7  17   1       55.43       51.39      3.27 o 
  -6  17   1        0.13       -0.01      2.47 o 
  -5  17   1      142.60      148.16      3.56 o 
  -4  17   1        0.01        0.31      1.98 o 
  -3  17   1      574.87      559.54      6.18 o 
  -2  17   1        5.85        4.53      1.58 o 
  -1  17   1       27.77       27.19      1.74 o 
   0  17   1       13.71       14.99      1.50 o 
   1  17   1      649.02      650.88      5.62 o 
   2  17   1      355.62      336.13      4.71 o 
   3  17   1       29.94       31.22      2.88 o 
   4  17   1      136.80      143.79      3.98 o 
   5  17   1       48.90       52.03      4.22 o 
   6  17   1        2.70        1.46      3.05 o 
   7  17   1        8.26        2.58      3.42 o 
   8  17   1        0.01        2.49      4.07 o 
   9  17   1        2.64        7.37      5.93 o 
  -9  18   1        0.23        0.04      3.96 o 
  -8  18   1        0.01        0.62      2.79 o 
  -7  18   1        0.04        1.44      3.56 o 
  -6  18   1        8.83        7.35      2.91 o 
  -5  18   1        7.36        9.31      2.56 o 
  -4  18   1      150.69      147.86      3.32 o 
  -3  18   1      152.12      151.52      3.38 o 
  -2  18   1       43.72       44.99      2.21 o 
  -1  18   1       13.77       14.41      1.66 o 
   0  18   1        2.52        1.15      1.52 o 
   1  18   1      446.80      453.97      4.86 o 
   2  18   1      316.42      309.58      3.79 o 
   3  18   1       49.27       44.55      3.39 o 
   4  18   1      183.05      182.34      3.95 o 
   5  18   1      142.37      137.73      5.26 o 
   6  18   1       13.28       12.17      2.91 o 
   7  18   1       12.37        3.10      3.00 o 
   8  18   1        5.36        7.63      4.40 o 
  -9  19   1        0.01        3.44      3.39 o 
  -8  19   1        2.78       -0.20      3.58 o 
  -7  19   1       14.73       11.56      2.86 o 
  -6  19   1      106.94      113.67      6.85 o 
  -5  19   1      102.56      105.54      3.48 o 
  -4  19   1      423.71      416.48      5.53 o 
  -3  19   1       70.20       74.14      3.05 o 
  -2  19   1        0.97        2.14      2.20 o 
  -1  19   1      140.47      151.87      2.35 o 
   0  19   1        8.35        8.51      1.99 o 
   1  19   1        3.83        6.00      1.96 o 
   2  19   1      561.45      566.93      5.96 o 
   3  19   1       10.62       10.51      2.88 o 
   4  19   1       70.81       75.10      3.42 o 
   5  19   1       77.46       89.71      3.68 o 
   6  19   1       17.88       19.47      3.08 o 
   7  19   1       11.83        9.06      3.41 o 
   8  19   1        3.94        5.59      3.68 o 
  -8  20   1        0.34        0.10      2.83 o 
  -7  20   1        0.01       -0.13      2.98 o 
  -6  20   1        0.47       -0.09      2.34 o 
  -5  20   1       79.64       82.54      3.82 o 
  -4  20   1      261.57      260.94      5.13 o 
  -3  20   1       89.06       89.54      2.70 o 
  -2  20   1       20.27       17.16      2.10 o 
  -1  20   1       26.37       30.13      2.10 o 
   0  20   1       25.09       27.36      1.96 o 
   1  20   1      326.72      322.18      4.31 o 
   2  20   1       70.52       76.25      2.92 o 
   3  20   1      187.21      189.67      4.06 o 
   4  20   1        0.01       -0.48      2.61 o 
   5  20   1        5.35        4.68      3.36 o 
   6  20   1        0.18       -0.05      2.83 o 
   7  20   1        0.56       -0.91      3.20 o 
   8  20   1        0.61        0.98      4.08 o 
  -8  21   1        1.14        0.14      3.44 o 
  -7  21   1        4.26        2.43      3.05 o 
  -6  21   1       17.58       11.92      3.61 o 
  -5  21   1      103.47      116.40      4.20 o 
  -4  21   1      151.34      147.40      3.67 o 
  -3  21   1        4.35        6.38      2.81 o 
  -2  21   1       60.77       59.71      2.44 o 
  -1  21   1       21.05       23.02      2.62 o 
   0  21   1       33.51       33.04      1.95 o 
   1  21   1        0.98       -0.22      1.61 o 
   2  21   1      252.21      253.28      4.39 o 
   3  21   1      114.45      112.44      3.08 o 
   4  21   1        5.31        7.56      2.92 o 
   5  21   1        0.31        1.00      2.89 o 
   6  21   1       24.09       26.29      7.47 o 
   7  21   1        0.61        0.27      3.57 o 
  -8  22   1        0.00        1.77      3.56 o 
  -7  22   1        6.30        2.71      3.87 o 
  -6  22   1        8.07        3.77      3.43 o 
  -5  22   1        0.25        2.33      2.38 o 
  -4  22   1       20.60       24.10      2.88 o 
  -3  22   1       11.41        9.86      2.33 o 
  -2  22   1       21.13       25.98      2.55 o 
  -1  22   1      161.27      162.21      2.99 o 
   0  22   1        7.42        7.22      2.09 o 
   1  22   1        5.04        2.35      2.26 o 
   2  22   1        8.12        6.78      2.72 o 
   3  22   1       64.00       69.18      2.93 o 
   4  22   1        0.03        1.83      3.00 o 
   5  22   1       21.74       28.79      5.85 o 
   6  22   1        2.29        0.53      3.59 o 
   7  22   1        0.68        2.32      3.87 o 
  -7  23   1        0.76        1.88      3.55 o 
  -6  23   1       55.37       63.42      3.97 o 
  -5  23   1       17.15       11.45      3.62 o 
  -4  23   1       14.74       11.44      2.36 o 
  -3  23   1      169.83      179.31      3.96 o 
  -2  23   1        8.25       11.57      2.36 o 
  -1  23   1        0.28        0.37      2.09 o 
   0  23   1       57.23       52.15      2.62 o 
   1  23   1      296.21      296.36      4.31 o 
   2  23   1        0.20       -0.88      2.56 o 
   3  23   1      108.31      112.47      3.52 o 
   4  23   1        4.43        3.71      3.04 o 
   5  23   1        0.01        2.90      3.04 o 
   6  23   1        0.78       -0.91      3.20 o 
   7  23   1        1.42        1.39      6.17 o 
  -7  24   1        8.22        7.10      5.15 o 
  -6  24   1       11.51        9.02      3.01 o 
  -5  24   1        8.77        7.46      3.10 o 
  -4  24   1        7.63        4.09      3.25 o 
  -3  24   1        0.00        0.73      2.14 o 
  -2  24   1      142.78      141.29      5.02 o 
  -1  24   1       22.42       26.05      2.63 o 
   0  24   1      144.36      135.54      3.10 o 
   1  24   1        2.37        4.70      2.37 o 
   2  24   1        1.80        2.69      2.63 o 
   3  24   1       98.10       99.00      3.77 o 
   4  24   1        3.71        7.02      2.77 o 
   5  24   1        3.61        0.81      3.37 o 
   6  24   1        0.72        0.84      3.98 o 
  -6  25   1        0.00       -0.68      4.16 o 
  -5  25   1        0.70        2.15      2.37 o 
  -4  25   1        8.21        6.20      2.60 o 
  -3  25   1        0.06        0.51      2.54 o 
  -2  25   1        0.01        0.06      3.74 o 
  -1  25   1       10.18        8.45      2.53 o 
   0  25   1       22.82       24.26      2.62 o 
   1  25   1        0.01       -2.51      2.51 o 
   2  25   1       20.51       21.32      2.69 o 
   3  25   1        0.76        1.14      2.57 o 
   4  25   1       24.84       24.60      7.15 o 
   5  25   1       17.54       16.03      4.52 o 
   6  25   1        5.98        7.16      8.00 o 
  -6  26   1        3.43        1.98      4.20 o 
  -5  26   1        1.63        0.68      3.70 o 
  -4  26   1        8.95        7.60      2.76 o 
  -3  26   1       38.81       46.21      4.21 o 
  -2  26   1        0.33       -2.55      2.60 o 
  -1  26   1        0.08        1.38      2.30 o 
   0  26   1        0.24        0.90      2.22 o 
   1  26   1        7.38        5.99      2.34 o 
   2  26   1        1.69        2.04      2.30 o 
   3  26   1        3.60        1.12      3.17 o 
   4  26   1        1.06        0.54      3.23 o 
   5  26   1        7.43        4.81      2.92 o 
  -5  27   1        0.63        1.32      4.05 o 
  -4  27   1        0.06        0.80      2.60 o 
  -3  27   1        1.47        0.50      2.49 o 
  -2  27   1       18.72       15.51      4.19 o 
  -1  27   1       22.06       26.26      5.16 o 
   0  27   1        0.40       -0.33      2.16 o 
   1  27   1        6.85        1.08      2.65 o 
   2  27   1       36.15       35.74      5.67 o 
   3  27   1        0.01       -1.03      2.49 o 
   4  27   1        1.64        2.70      2.81 o 
  -4  28   1        2.84        1.94      3.91 o 
  -3  28   1        3.10        5.07      4.84 o 
  -2  28   1        1.09        1.05      3.07 o 
  -1  28   1       10.65        2.99      2.60 o 
   0  28   1        1.32        1.39      2.40 o 
   1  28   1        3.76        2.44      2.75 o 
   2  28   1        2.93        2.33      3.01 o 
   3  28   1        6.46        4.03      3.17 o 
  -3  29   1        0.01        4.29      3.87 o 
  -2  29   1        3.62        1.81      3.12 o 
  -1  29   1        0.42        0.20      2.87 o 
   0  29   1        0.66        4.05      3.71 o 
   1  29   1        0.57        0.70      2.50 o 
   2  29   1        0.05        3.02      3.77 o 
 -12   0   2        6.86       14.04      9.64 o 
 -11   0   2        8.96       14.17      8.59 o 
 -10   0   2      122.18      143.30     15.11 o 
  -9   0   2      571.46      581.55     13.63 o 
  -8   0   2        3.89        3.09      6.26 o 
  -7   0   2        0.09       -2.47      5.48 o 
  -6   0   2       65.28       81.94      5.63 o 
  -5   0   2      121.11      115.24      8.01 o 
  -4   0   2       89.04       92.03      3.88 o 
  -3   0   2        2.22        2.53      1.64 o 
  -2   0   2    70710.58    66867.17    343.25 o 
  -1   0   2     3705.51     3618.55     27.63 o 
   0   0   2     5629.46     5368.18     40.19 o 
   1   0   2     1199.91     1104.29     11.52 o 
   2   0   2      195.14      164.91      4.67 o 
   3   0   2        4.10       -0.58      3.70 o 
   4   0   2      514.24      517.46      9.43 o 
   5   0   2      790.48      779.01     13.14 o 
   6   0   2      269.13      283.77     10.99 o 
   7   0   2       65.10       78.81      9.60 o 
   8   0   2        0.15        3.50      9.09 o 
   9   0   2       10.31        0.52      9.09 o 
  10   0   2        4.00        1.00      8.27 o 
 -12   1   2        0.84        7.02      7.11 o 
 -11   1   2        5.75       10.93      7.27 o 
 -10   1   2        0.00       -0.08      4.85 o 
  -9   1   2       21.56       18.28      6.12 o 
  -8   1   2       37.48       30.04      7.87 o 
  -7   1   2       51.67       51.70      5.20 o 
  -6   1   2        0.54        0.18      3.95 o 
  -5   1   2     1285.38     1352.64     11.18 o 
  -4   1   2      422.67      448.62      4.88 o 
  -3   1   2     2650.98     2642.21     13.04 o 
  -2   1   2     2238.21     2105.25     10.81 o 
  -1   1   2    11180.83    10897.20    144.59 o 
   0   1   2     6735.79     6582.98     37.53 o 
   1   1   2      616.37      566.46      5.41 o 
   2   1   2      121.71      122.92      3.04 o 
   3   1   2       30.56       24.12      3.72 o 
   4   1   2      126.56      121.99      4.32 o 
   5   1   2       31.12       36.97      6.55 o 
   6   1   2       12.85       11.59      7.40 o 
   7   1   2      138.85      156.88      6.84 o 
   8   1   2      127.01      130.69      7.09 o 
   9   1   2       23.70       -0.12      5.72 o 
  10   1   2       38.58       50.98     20.05 o 
 -12   2   2        0.23       -5.07      7.31 o 
 -11   2   2       12.26        9.53      6.47 o 
 -10   2   2       58.76       56.00      6.21 o 
  -9   2   2       89.44      107.23      7.04 o 
  -8   2   2      135.28      135.22      5.86 o 
  -7   2   2        0.11        2.12      3.83 o 
  -6   2   2        0.01       -0.84      3.29 o 
  -5   2   2      222.68      219.92      4.63 o 
  -4   2   2       45.12       42.82      2.03 o 
  -3   2   2      748.44      739.47      6.22 o 
  -2   2   2     6631.31     6571.78     24.56 o 
  -1   2   2     2000.64     1944.09     16.41 o 
   0   2   2     1796.65     1723.53     12.62 o 
   1   2   2      415.86      394.45      4.14 o 
   2   2   2        9.52        9.22      2.28 o 
   3   2   2      225.88      228.14      5.10 o 
   4   2   2        5.32        6.22      3.78 o 
   5   2   2      215.34      223.63      6.03 o 
   6   2   2      235.62      252.12      8.62 o 
   7   2   2        7.86       10.38      4.98 o 
   8   2   2       23.52       15.33      5.52 o 
   9   2   2        0.81       -0.40      5.57 o 
  10   2   2        0.75       -0.42      6.52 o 
 -12   3   2        0.10       -4.48      6.89 o 
 -11   3   2        8.85        7.86      6.05 o 
 -10   3   2       74.86       64.46     13.28 o 
  -9   3   2        1.50       -2.16      4.81 o 
  -8   3   2       70.64       84.46      5.73 o 
  -7   3   2        0.92        1.40      4.31 o 
  -6   3   2        4.18        5.59      4.87 o 
  -5   3   2      104.72      113.87      4.43 o 
  -4   3   2      182.98      172.21      3.17 o 
  -3   3   2        0.05        0.75      1.56 o 
  -2   3   2     1115.70     1033.18      6.65 o 
  -1   3   2    15078.92    15014.94     89.10 o 
   0   3   2     1323.65     1296.71      8.92 o 
   1   3   2      148.79      150.54      3.64 o 
   2   3   2      320.35      288.85      4.75 o 
   3   3   2      570.63      612.86      7.20 o 
   4   3   2        0.00       -1.07      3.43 o 
   5   3   2        7.77        8.07      5.08 o 
   6   3   2      925.90      903.26     11.86 o 
   7   3   2       53.25       60.78      5.89 o 
   8   3   2       18.20       16.85      5.87 o 
   9   3   2        4.28       -0.27      5.51 o 
  10   3   2       10.34        4.00      6.15 o 
 -12   4   2        0.01       -2.06      6.54 o 
 -11   4   2       13.38       10.87      6.66 o 
 -10   4   2        0.61        5.00      5.38 o 
  -9   4   2       11.95        6.94      5.11 o 
  -8   4   2        0.02       -1.68      5.27 o 
  -7   4   2       13.51       12.96      4.08 o 
  -6   4   2      147.56      155.93      4.61 o 
  -5   4   2        6.05        4.99      2.18 o 
  -4   4   2       42.09       49.28      2.11 o 
  -3   4   2      390.64      357.02      3.68 o 
  -2   4   2      350.96      332.84      4.20 o 
  -1   4   2    34849.23    33873.14    171.38 o 
   0   4   2      902.17      926.15      8.85 o 
   1   4   2     4053.77     4015.90     32.31 o 
   2   4   2       70.78       78.10      2.91 o 
   3   4   2        4.81        9.28      3.07 o 
   4   4   2       17.44       19.68      3.49 o 
   5   4   2       17.56       18.45      4.34 o 
   6   4   2      796.00      794.22     12.42 o 
   7   4   2      167.43      169.84      6.75 o 
   8   4   2        0.67       -1.77      5.37 o 
   9   4   2       13.46        1.89      6.70 o 
  10   4   2        4.51        1.11      5.90 o 
 -11   5   2       25.60       24.07      7.38 o 
 -10   5   2       29.12       33.78      5.77 o 
  -9   5   2        6.99        7.56      5.36 o 
  -8   5   2       56.97       58.35      5.03 o 
  -7   5   2        4.71        4.97      3.99 o 
  -6   5   2      690.09      689.09      8.92 o 
  -5   5   2      390.64      405.98      4.82 o 
  -4   5   2      440.58      409.67      5.13 o 
  -3   5   2       40.12       38.68      1.74 o 
  -2   5   2     2369.95     2256.65     13.89 o 
  -1   5   2     1588.08     1542.51     24.06 o 
   0   5   2       74.24       75.00      4.53 o 
   1   5   2      237.36      268.76      3.88 o 
   2   5   2     1182.62     1178.81      9.45 o 
   3   5   2      569.60      511.90      6.43 o 
   4   5   2      175.47      172.30      4.75 o 
   5   5   2        3.45        9.31      4.17 o 
   6   5   2      119.43      108.34      5.81 o 
   7   5   2      142.46      139.55      6.03 o 
   8   5   2       15.72        8.25      5.83 o 
   9   5   2        6.83        3.61      5.87 o 
  10   5   2        3.05        1.40      7.11 o 
 -11   6   2        0.61        3.37      4.91 o 
 -10   6   2        5.94        4.24      6.30 o 
  -9   6   2       85.05       92.15      6.39 o 
  -8   6   2       18.94       12.72      5.11 o 
  -7   6   2       64.67       55.95      5.38 o 
  -6   6   2       35.87       37.17      3.13 o 
  -5   6   2        0.03       -0.62      2.34 o 
  -4   6   2        2.50        5.74      1.92 o 
  -3   6   2      164.61      154.34      2.43 o 
  -2   6   2       55.42       55.28      1.55 o 
  -1   6   2       64.31       64.75      1.21 o 
   0   6   2      289.13      243.20      4.60 o 
   1   6   2      255.12      248.82      3.40 o 
   2   6   2      317.62      319.72      4.06 o 
   3   6   2       43.93       52.77      2.88 o 
   4   6   2       59.62       42.02      3.54 o 
   5   6   2       14.54       13.11      4.13 o 
   6   6   2        1.24        4.96      6.25 o 
   7   6   2       11.68       16.39      5.01 o 
   8   6   2        3.60        2.81      5.68 o 
   9   6   2        5.99        2.02      6.09 o 
  10   6   2        4.63        1.55      6.80 o 
 -11   7   2        0.06        0.67      4.75 o 
 -10   7   2       10.95        3.01      4.75 o 
  -9   7   2        9.48        8.70      4.06 o 
  -8   7   2      150.71      149.14      4.96 o 
  -7   7   2      180.72      188.56      6.24 o 
  -6   7   2       39.40       33.13      3.09 o 
  -5   7   2       24.72       30.87      2.93 o 
  -4   7   2       29.57       29.39      2.05 o 
  -3   7   2     1910.17     1828.93     10.28 o 
  -2   7   2       72.69       68.19      2.17 o 
  -1   7   2     2742.43     2798.98     19.78 o 
   0   7   2     3453.40     3486.76     26.94 o 
   1   7   2       18.73       20.86      1.20 o 
   2   7   2      136.04      136.81      2.97 o 
   3   7   2      458.36      476.91      5.39 o 
   4   7   2      167.15      176.61      4.84 o 
   5   7   2       73.43       73.21      4.55 o 
   6   7   2      101.71       97.55      5.21 o 
   7   7   2      238.72      231.32      6.56 o 
   8   7   2        0.55       -0.04      5.40 o 
   9   7   2        3.36        3.03      5.22 o 
  10   7   2        5.99        0.92      5.76 o 
 -11   8   2        2.47        1.76      4.61 o 
 -10   8   2        0.07        0.20      4.14 o 
  -9   8   2        1.38        1.94      3.76 o 
  -8   8   2        3.01        2.25      3.70 o 
  -7   8   2        0.00       -1.24      3.12 o 
  -6   8   2        1.12        2.12      2.68 o 
  -5   8   2       47.36       46.09      2.93 o 
  -4   8   2       23.71       26.80      2.25 o 
  -3   8   2       45.33       46.86      1.75 o 
  -2   8   2      441.20      419.78      3.68 o 
  -1   8   2      117.27      112.40      2.09 o 
   0   8   2      290.31      282.30      2.68 o 
   1   8   2      130.96      137.92      1.93 o 
   2   8   2        2.20        0.17      1.85 o 
   3   8   2      165.02      180.12      3.99 o 
   4   8   2        0.16        2.53      2.83 o 
   5   8   2      143.03      133.97      6.08 o 
   6   8   2      108.37      106.37      5.89 o 
   7   8   2       46.38       50.23      5.39 o 
   8   8   2        0.09       -0.33      4.27 o 
   9   8   2        0.21       -0.58      6.39 o 
  10   8   2        9.96        3.75      5.99 o 
 -11   9   2        4.61       -0.18      4.78 o 
 -10   9   2       28.30       19.79      9.62 o 
  -9   9   2        8.02        9.56      4.17 o 
  -8   9   2       23.92       25.20      3.89 o 
  -7   9   2      150.14      153.32      5.06 o 
  -6   9   2        1.67        3.15      3.04 o 
  -5   9   2      635.21      612.36      6.50 o 
  -4   9   2      119.33      122.32      2.68 o 
  -3   9   2        1.00        0.99      0.87 o 
  -2   9   2      464.53      461.96      4.03 o 
  -1   9   2      276.13      294.32      4.26 o 
   0   9   2       92.70       96.68      1.74 o 
   1   9   2        0.00        0.54      1.17 o 
   2   9   2       13.58       11.79      1.58 o 
   3   9   2      739.81      746.12      7.21 o 
   4   9   2       24.92       24.53      4.08 o 
   5   9   2       60.28       70.47      4.36 o 
   6   9   2        2.41        4.86      3.86 o 
   7   9   2       15.90       10.35      5.76 o 
   8   9   2        0.32       -1.72      5.32 o 
   9   9   2       33.85       49.20      6.04 o 
  10   9   2        9.13        7.10      7.03 o 
 -11  10   2        0.53        2.51      5.74 o 
 -10  10   2        0.46        0.91      4.77 o 
  -9  10   2        2.47        1.36      4.12 o 
  -8  10   2       63.78       61.68      4.89 o 
  -7  10   2       33.62       38.91      3.68 o 
  -6  10   2      364.10      371.92      6.27 o 
  -5  10   2       21.88       23.95      2.82 o 
  -4  10   2       77.98       77.01      2.68 o 
  -3  10   2       90.72       99.58      1.67 o 
  -2  10   2        8.13        9.01      1.20 o 
  -1  10   2      189.64      193.20      2.43 o 
   0  10   2        0.00        0.34      0.59 o 
   1  10   2      181.84      172.40      3.32 o 
   2  10   2       10.51        7.39      1.68 o 
   3  10   2        7.13        7.39      2.63 o 
   4  10   2       53.06       54.83      3.94 o 
   5  10   2       30.27       23.61      3.91 o 
   6  10   2        6.90       -0.79      3.78 o 
   7  10   2        0.70       -2.15      4.08 o 
   8  10   2        0.84        0.69      4.91 o 
   9  10   2        0.48        3.58      5.37 o 
  10  10   2        0.24       -0.75      5.64 o 
 -11  11   2        0.52        0.23      5.16 o 
 -10  11   2        6.29        2.31      4.83 o 
  -9  11   2        7.98        6.49      4.05 o 
  -8  11   2        1.12       -1.90      3.85 o 
  -7  11   2       69.42       77.91      3.72 o 
  -6  11   2      391.99      395.94      5.56 o 
  -5  11   2        0.75       -0.32      2.86 o 
  -4  11   2       51.65       43.09      1.51 o 
  -3  11   2      603.23      625.80      4.57 o 
  -2  11   2      266.98      292.92      3.06 o 
  -1  11   2      946.09     1010.42      6.61 o 
   0  11   2      111.66      120.74      1.65 o 
   1  11   2       63.11       60.31      2.27 o 
   2  11   2        5.61        3.73      1.44 o 
   3  11   2       67.55       73.40      2.66 o 
   4  11   2       30.34       34.50      4.12 o 
   5  11   2       81.79       76.56      4.24 o 
   6  11   2      202.80      179.40      5.57 o 
   7  11   2       17.02       24.97      5.30 o 
   8  11   2        5.11        0.91      4.31 o 
   9  11   2       26.45       21.93     13.12 o 
 -11  12   2       12.97        4.68      5.28 o 
 -10  12   2        1.01        3.31      4.56 o 
  -9  12   2       10.27        5.95      3.98 o 
  -8  12   2        1.66        3.54      3.47 o 
  -7  12   2        0.16       -2.22      3.29 o 
  -6  12   2       49.39       49.66      3.96 o 
  -5  12   2      368.12      378.07      4.91 o 
  -4  12   2        2.93        3.02      1.52 o 
  -3  12   2      148.42      155.04      3.38 o 
  -2  12   2       40.17       46.91      1.96 o 
  -1  12   2      831.82      909.32      6.81 o 
   0  12   2      678.74      646.47      4.18 o 
   1  12   2       47.63       49.19      2.34 o 
   2  12   2      144.72      144.52      2.51 o 
   3  12   2        9.32        8.46      2.12 o 
   4  12   2      144.83      139.67      6.91 o 
   5  12   2       90.87       86.48      4.45 o 
   6  12   2       19.88       19.32      4.54 o 
   7  12   2        4.94        4.24      4.69 o 
   8  12   2        1.59        2.61      4.92 o 
   9  12   2        0.00        2.98      6.16 o 
 -10  13   2        8.07        2.12      4.55 o 
  -9  13   2        2.78        2.06      4.68 o 
  -8  13   2        0.61        2.80      3.77 o 
  -7  13   2        3.44        5.16      3.29 o 
  -6  13   2       68.90       80.24      4.16 o 
  -5  13   2        2.03        4.29      1.60 o 
  -4  13   2       38.61       36.80      1.54 o 
  -3  13   2       10.35       12.77      1.39 o 
  -2  13   2        6.72        6.58      1.65 o 
  -1  13   2      129.86      140.24      2.09 o 
   0  13   2       31.76       31.88      1.22 o 
   1  13   2        2.08        1.66      1.28 o 
   2  13   2       14.41       14.95      1.51 o 
   3  13   2       22.41       24.17      2.08 o 
   4  13   2      523.72      531.47      7.17 o 
   5  13   2        5.32        1.54      2.88 o 
   6  13   2       85.85       90.97      5.05 o 
   7  13   2       19.71        9.49      4.19 o 
   8  13   2        0.28       -2.25      4.37 o 
   9  13   2        3.23        4.18      5.50 o 
 -10  14   2        6.49        2.43      4.89 o 
  -9  14   2       90.94       94.56      5.41 o 
  -8  14   2        0.01       -1.91      3.50 o 
  -7  14   2        0.29       -1.21      3.26 o 
  -6  14   2      107.67      119.38      4.54 o 
  -5  14   2      121.63      110.39      2.83 o 
  -4  14   2      219.31      229.38      3.53 o 
  -3  14   2      349.29      324.17      3.33 o 
  -2  14   2      908.91      938.18      8.13 o 
  -1  14   2       16.89       13.48      1.81 o 
   0  14   2      333.97      314.49      3.14 o 
   1  14   2      240.38      205.69      2.59 o 
   2  14   2      253.49      249.88      3.46 o 
   3  14   2        3.03        4.13      2.02 o 
   4  14   2      714.05      667.30      8.61 o 
   5  14   2      133.20      121.02      8.01 o 
   6  14   2       69.33       67.45      7.77 o 
   7  14   2       12.56       12.63      5.07 o 
   8  14   2        3.01       -1.89      5.23 o 
   9  14   2        0.00       -3.34      6.59 o 
 -10  15   2        1.97        2.34      4.45 o 
  -9  15   2        2.07        0.32      3.98 o 
  -8  15   2       49.73       63.15      4.22 o 
  -7  15   2        1.60        2.77      3.33 o 
  -6  15   2      135.54      134.38      3.01 o 
  -5  15   2      109.77      108.70      3.34 o 
  -4  15   2       11.75       12.04      1.99 o 
  -3  15   2      485.15      496.65      4.11 o 
  -2  15   2       97.12       98.53      2.22 o 
  -1  15   2        7.56        3.91      1.21 o 
   0  15   2        0.01        1.81      1.11 o 
   1  15   2        1.92        3.63      1.23 o 
   2  15   2        0.20        2.45      2.23 o 
   3  15   2      193.50      189.27      3.30 o 
   4  15   2      243.17      259.95      4.84 o 
   5  15   2       30.75       23.45      3.27 o 
   6  15   2        3.96        5.51      4.22 o 
   7  15   2        0.34        3.01      3.83 o 
   8  15   2        0.59        1.19      4.65 o 
   9  15   2        5.12       19.30      7.79 o 
 -10  16   2        9.92        1.65      4.89 o 
  -9  16   2        1.77        1.88      3.96 o 
  -8  16   2       18.36       12.96      4.86 o 
  -7  16   2      142.33      156.23      4.99 o 
  -6  16   2       47.72       44.51      2.46 o 
  -5  16   2      101.15      106.68      3.31 o 
  -4  16   2       59.66       60.07      2.33 o 
  -3  16   2       77.43       70.33      2.04 o 
  -2  16   2      348.20      347.93      4.32 o 
  -1  16   2       32.05       28.78      1.64 o 
   0  16   2       28.70       30.26      1.62 o 
   1  16   2       22.17       23.77      1.79 o 
   2  16   2       37.02       33.59      2.43 o 
   3  16   2      783.07      843.08      8.23 o 
   4  16   2        7.58        5.77      2.15 o 
   5  16   2        2.47        1.89      2.59 o 
   6  16   2        0.26        2.97      3.71 o 
   7  16   2        1.23       -0.20      3.66 o 
   8  16   2        0.45        6.12      4.80 o 
 -10  17   2       10.16        4.58      4.97 o 
  -9  17   2        3.77        4.03      4.12 o 
  -8  17   2        4.02        2.38      4.42 o 
  -7  17   2      151.78      164.58      4.95 o 
  -6  17   2        3.30        4.96      2.63 o 
  -5  17   2       85.46       89.69      4.39 o 
  -4  17   2       34.47       33.66      2.35 o 
  -3  17   2        2.68        2.42      1.33 o 
  -2  17   2       26.29       20.05      2.28 o 
  -1  17   2      108.44      111.07      2.17 o 
   0  17   2       15.51       15.85      1.35 o 
   1  17   2        9.02       11.97      1.88 o 
   2  17   2       41.40       39.24      3.12 o 
   3  17   2      421.86      414.58      6.58 o 
   4  17   2      244.20      262.01      3.92 o 
   5  17   2        8.30        6.82      2.60 o 
   6  17   2      151.06      163.61      5.20 o 
   7  17   2        3.09       -0.71      4.19 o 
   8  17   2        0.05       -2.24      5.97 o 
  -9  18   2        0.38       -2.10      2.77 o 
  -8  18   2        1.07        0.52      3.27 o 
  -7  18   2       90.10       83.54      5.82 o 
  -6  18   2       63.05       72.06      3.28 o 
  -5  18   2       41.76       49.84      3.65 o 
  -4  18   2       97.87       94.00      2.34 o 
  -3  18   2        0.50        0.03      1.43 o 
  -2  18   2        0.76        1.22      2.38 o 
  -1  18   2      224.21      214.74      2.82 o 
   0  18   2        9.51       12.64      1.58 o 
   1  18   2      168.32      159.13      3.11 o 
   2  18   2       76.04       74.08      2.34 o 
   3  18   2      285.00      281.20      4.97 o 
   4  18   2       57.81       52.82      3.46 o 
   5  18   2        5.34        4.68      3.01 o 
   6  18   2       26.09       19.05      5.61 o 
   7  18   2        1.06        0.25      2.97 o 
   8  18   2        6.26        2.96      4.65 o 
  -9  19   2        5.77        2.31      4.25 o 
  -8  19   2        0.46        3.80      3.36 o 
  -7  19   2        9.17        7.09      3.58 o 
  -6  19   2      129.11      134.47      6.63 o 
  -5  19   2       25.53       32.59      3.86 o 
  -4  19   2      110.91      102.51      2.89 o 
  -3  19   2       22.45       24.38      1.66 o 
  -2  19   2        9.42        9.88      3.14 o 
  -1  19   2      114.06      108.65      2.12 o 
   0  19   2      210.38      208.65      3.04 o 
   1  19   2      139.67      141.80      2.92 o 
   2  19   2      343.73      354.03      4.80 o 
   3  19   2        0.07        1.03      2.31 o 
   4  19   2       10.66        5.83      3.34 o 
   5  19   2       17.43       17.86      3.30 o 
   6  19   2        0.72        3.53      3.63 o 
   7  19   2        1.35        2.83      3.31 o 
   8  19   2        0.32        2.04      4.54 o 
  -9  20   2        0.21        1.81      4.59 o 
  -8  20   2        6.20        6.54      4.66 o 
  -7  20   2        5.43        1.88      3.12 o 
  -6  20   2       47.61       55.57      4.14 o 
  -5  20   2       63.19       64.76      2.56 o 
  -4  20   2        7.69        8.55      2.56 o 
  -3  20   2       52.56       52.64      2.43 o 
  -2  20   2       19.70       19.34      2.86 o 
  -1  20   2       16.55       14.99      1.76 o 
   0  20   2      129.51      118.44      2.59 o 
   1  20   2      442.71      449.16      4.79 o 
   2  20   2       67.51       71.01      2.93 o 
   3  20   2       16.81       20.09      2.84 o 
   4  20   2       55.55       61.85      3.85 o 
   5  20   2        5.39        1.94      3.60 o 
   6  20   2       86.63       97.95      3.94 o 
   7  20   2        8.48        3.63      3.84 o 
  -8  21   2        0.00        0.44      4.10 o 
  -7  21   2       96.53      120.30      6.09 o 
  -6  21   2      139.55      139.73      7.31 o 
  -5  21   2        7.75        5.14      1.91 o 
  -4  21   2       18.28       11.63      1.76 o 
  -3  21   2        0.59       -1.32      2.91 o 
  -2  21   2        4.47        5.88      2.61 o 
  -1  21   2        1.60        1.93      1.74 o 
   0  21   2      124.12      123.01      2.93 o 
   1  21   2       38.68       40.47      2.28 o 
   2  21   2       71.01       70.25      3.26 o 
   3  21   2       17.57       13.65      2.13 o 
   4  21   2       18.40       18.58      3.72 o 
   5  21   2        5.10        5.78      3.82 o 
   6  21   2        0.57       -1.51      4.20 o 
   7  21   2        8.79        4.74      3.56 o 
  -8  22   2        0.65       -0.24      4.33 o 
  -7  22   2        1.13        3.34      5.07 o 
  -6  22   2        5.15        2.99      2.28 o 
  -5  22   2        0.10       -0.65      2.73 o 
  -4  22   2       26.90       31.16      3.98 o 
  -3  22   2       39.07       38.75      3.59 o 
  -2  22   2      150.55      151.03      6.61 o 
  -1  22   2        5.81        7.77      1.71 o 
   0  22   2       31.27       25.03      2.86 o 
   1  22   2        1.75        1.68      1.81 o 
   2  22   2        0.58        0.67      2.00 o 
   3  22   2        0.96        3.54      2.29 o 
   4  22   2        1.05        0.96      2.75 o 
   5  22   2       18.63       19.49      3.97 o 
   6  22   2       29.33       24.97      5.43 o 
  -7  23   2       31.76       22.84      6.20 o 
  -6  23   2        5.83        5.12      3.86 o 
  -5  23   2       26.60       23.49      2.96 o 
  -4  23   2        3.64        3.09      2.03 o 
  -3  23   2       13.55       13.49      3.41 o 
  -2  23   2        9.87        8.57      2.14 o 
  -1  23   2       28.22       31.70      2.77 o 
   0  23   2       78.39       67.29      2.39 o 
   1  23   2        0.88        0.57      2.28 o 
   2  23   2       28.66       29.12      3.27 o 
   3  23   2        8.38        5.43      2.76 o 
   4  23   2        2.33        0.27      2.87 o 
   5  23   2        1.91        2.39      3.87 o 
   6  23   2        2.36        0.35      4.13 o 
  -7  24   2       16.54       15.00      7.08 o 
  -6  24   2       27.25       25.94      9.46 o 
  -5  24   2        2.87        2.32      3.53 o 
  -4  24   2        1.30        3.37      2.21 o 
  -3  24   2        0.08        0.86      3.38 o 
  -2  24   2       42.66       52.19      2.62 o 
  -1  24   2        0.11        0.04      2.01 o 
   0  24   2        0.19       -0.75      1.98 o 
   1  24   2        0.38        0.20      1.97 o 
   2  24   2       12.60        5.82      2.36 o 
   3  24   2        1.82        2.70      2.24 o 
   4  24   2       10.31        9.02      2.85 o 
   5  24   2        0.75        1.23      3.52 o 
  -6  25   2        0.39        1.32      4.05 o 
  -5  25   2       59.54       68.87      3.94 o 
  -4  25   2        0.60        3.23      4.16 o 
  -3  25   2       22.67       16.34      5.00 o 
  -2  25   2       13.48        9.10      2.76 o 
  -1  25   2        0.02        0.48      2.14 o 
   0  25   2       20.98       16.36      2.64 o 
   1  25   2       47.04       43.43      6.70 o 
   2  25   2       36.43       37.71      3.73 o 
   3  25   2        6.04        6.19      2.94 o 
   4  25   2       34.67       44.33      7.48 o 
   5  25   2       11.90        8.13      4.44 o 
  -6  26   2        3.67        2.56      4.07 o 
  -5  26   2       11.75        9.95      4.44 o 
  -4  26   2        0.08       -0.29      3.59 o 
  -3  26   2        4.61        0.94      3.64 o 
  -2  26   2        9.82        7.79      2.48 o 
  -1  26   2        2.95       -0.81      2.54 o 
   0  26   2        0.16       -0.71      2.20 o 
   1  26   2        1.29        0.03      2.43 o 
   2  26   2        0.00       -0.11      3.80 o 
   3  26   2        0.15        2.78      3.89 o 
   4  26   2        0.72        1.32      4.18 o 
  -5  27   2        0.20        3.44      4.02 o 
  -4  27   2        2.34        0.91      3.88 o 
  -3  27   2       10.36        4.24      2.82 o 
  -2  27   2        0.49       -0.26      3.09 o 
  -1  27   2        9.39        0.57      4.18 o 
   0  27   2        0.86       -0.57      3.02 o 
   1  27   2        4.40        0.56      3.42 o 
   2  27   2       23.00       19.92      9.44 o 
   3  27   2       16.63        7.54      5.23 o 
  -4  28   2        0.42        2.97      5.18 o 
  -3  28   2        1.66        1.03      5.44 o 
  -2  28   2       15.42        1.60      4.74 o 
  -1  28   2        1.00        0.77      3.93 o 
   0  28   2        1.68        1.45      3.04 o 
   1  28   2        4.15        1.48      3.62 o 
   2  28   2        0.05       -1.93      4.24 o 
  -2  29   2        0.00        2.49      4.83 o 
  -1  29   2        0.64        0.05      3.85 o 
   0  29   2       20.25       -0.04      4.47 o 
   1  29   2        1.17       -0.24      3.36 o 
 -12   1   3        0.01       -1.24      4.83 o 
 -11   1   3       15.25       13.47      4.86 o 
 -10   1   3       59.47       79.78      6.07 o 
  -9   1   3      138.68      146.98      5.79 o 
  -8   1   3        0.86       -0.62      2.70 o 
  -7   1   3        5.32        2.08      2.70 o 
  -6   1   3        6.93        5.66      2.07 o 
  -5   1   3      805.23      829.82      6.02 o 
  -4   1   3      558.24      554.07      4.21 o 
  -3   1   3       61.73       56.22      1.88 o 
  -2   1   3      266.23      232.80      2.60 o 
  -1   1   3       14.57       17.35      2.14 o 
   0   1   3       36.64       37.31      1.64 o 
   1   1   3       75.28       79.80      2.26 o 
   2   1   3      836.73      830.17      8.63 o 
   3   1   3      183.84      201.25      5.00 o 
   4   1   3        1.30        3.86      4.05 o 
   5   1   3       64.55       67.67      5.24 o 
   6   1   3      176.37      180.76      6.28 o 
   7   1   3       14.18       16.78      5.11 o 
   8   1   3        0.02       -0.18      5.35 o 
   9   1   3        0.10        0.32      6.15 o 
  10   1   3       11.00       -0.37      5.79 o 
 -12   2   3        9.95        9.38      6.17 o 
 -11   2   3       66.52       76.74      7.51 o 
 -10   2   3       27.77       23.55      4.40 o 
  -9   2   3        0.23        1.34      3.52 o 
  -8   2   3        2.40        4.56      3.32 o 
  -7   2   3        7.56        6.73      2.78 o 
  -6   2   3        8.27        7.17      1.83 o 
  -5   2   3     1122.16     1120.44      7.50 o 
  -4   2   3      771.57      771.47      5.59 o 
  -3   2   3      784.63      692.71      4.37 o 
  -2   2   3      338.50      280.49      4.38 o 
  -1   2   3     2187.94     2194.99     20.92 o 
   0   2   3        2.51        0.57      1.09 o 
   1   2   3     2582.37     2451.10     15.25 o 
   2   2   3     3612.88     3791.97     23.68 o 
   3   2   3      372.42      396.71      5.72 o 
   4   2   3       48.26       56.87      4.56 o 
   5   2   3      113.30      107.24      7.09 o 
   6   2   3      374.04      387.45      9.29 o 
   7   2   3       18.53       17.00      5.45 o 
   8   2   3       30.78        9.44      8.65 o 
   9   2   3        1.01       -0.02      5.47 o 
  10   2   3        0.89       -0.94      6.97 o 
 -12   3   3        4.17        3.73      4.96 o 
 -11   3   3        1.69       -0.20      4.29 o 
 -10   3   3        5.90       11.75      5.42 o 
  -9   3   3       82.79       89.53      6.40 o 
  -8   3   3       20.20       29.02      3.80 o 
  -7   3   3       28.90       33.12      3.73 o 
  -6   3   3       69.41       62.36      3.83 o 
  -5   3   3        6.77        6.33      1.50 o 
  -4   3   3       42.03       47.63      1.80 o 
  -3   3   3     1181.91     1076.52      5.83 o 
  -2   3   3      182.41      169.43      1.75 o 
  -1   3   3     1014.96      933.27      6.35 o 
   0   3   3       33.20       32.70      1.44 o 
   1   3   3       14.98       19.84      1.93 o 
   2   3   3     1844.16     1947.49     13.62 o 
   3   3   3      332.28      323.89      5.33 o 
   4   3   3      186.51      193.97      5.51 o 
   5   3   3      335.84      346.49      7.74 o 
   6   3   3       12.92       15.22      5.94 o 
   7   3   3      137.46      166.37     10.31 o 
   8   3   3        9.72        5.29      5.70 o 
   9   3   3        0.01       -0.18      5.15 o 
  10   3   3        6.08       -0.35      7.67 o 
 -12   4   3        2.09       -0.43      4.73 o 
 -11   4   3        0.42       -1.97      4.80 o 
 -10   4   3       26.11       30.40      4.68 o 
  -9   4   3       44.62       52.64      4.31 o 
  -8   4   3       70.42       71.32      3.79 o 
  -7   4   3       20.83       26.14      3.06 o 
  -6   4   3      483.68      513.22      5.88 o 
  -5   4   3      174.99      195.35      2.88 o 
  -4   4   3       13.85       18.04      1.48 o 
  -3   4   3      679.69      642.72      4.10 o 
  -2   4   3      250.04      226.84      1.97 o 
  -1   4   3        4.70        4.67      0.73 o 
   0   4   3      101.67       96.74      2.06 o 
   1   4   3      814.46      860.09      6.68 o 
   2   4   3      146.85      174.73      3.42 o 
   3   4   3       36.45       43.08      3.13 o 
   4   4   3      255.19      258.90      6.97 o 
   5   4   3      261.80      251.41      6.64 o 
   6   4   3        7.72        8.55      5.07 o 
   7   4   3      147.70      139.12      6.12 o 
   8   4   3        0.82       -0.31      5.10 o 
   9   4   3        2.63        0.01      5.19 o 
 -12   5   3        0.24        1.68      6.01 o 
 -11   5   3        2.10        5.33      4.58 o 
 -10   5   3      250.32      277.86     10.76 o 
  -9   5   3       85.47       99.96      5.61 o 
  -8   5   3        7.42        5.93      3.93 o 
  -7   5   3       10.61       11.40      3.17 o 
  -6   5   3       66.65       75.09      3.43 o 
  -5   5   3      165.39      170.63      3.22 o 
  -4   5   3       21.90       24.78      1.51 o 
  -3   5   3     1006.34      916.33      7.49 o 
  -2   5   3      291.30      291.56      2.23 o 
  -1   5   3     2284.21     2347.61     29.01 o 
   0   5   3     1230.92     1238.88      7.44 o 
   1   5   3     1155.02     1185.16      8.25 o 
   2   5   3        0.13       -0.47      2.30 o 
   3   5   3       25.95       37.04      3.35 o 
   4   5   3      292.48      294.54      5.56 o 
   5   5   3       12.37       11.96      4.79 o 
   6   5   3       49.99       50.31      5.14 o 
   7   5   3      127.43      117.10      6.88 o 
   8   5   3        1.96       -0.07      4.62 o 
   9   5   3        2.78        0.41      5.43 o 
 -11   6   3        7.59        9.52      6.12 o 
 -10   6   3       22.45        5.32      5.50 o 
  -9   6   3       49.96       43.89      4.85 o 
  -8   6   3        1.12        0.37      3.06 o 
  -7   6   3       23.87       22.77      3.36 o 
  -6   6   3      471.16      482.56      5.59 o 
  -5   6   3        2.89        6.51      2.28 o 
  -4   6   3        0.01        0.40      1.00 o 
  -3   6   3        1.07        1.29      1.59 o 
  -2   6   3        0.35        0.66      0.32 o 
  -1   6   3       24.88       29.43      0.82 o 
   0   6   3      180.53      166.84      2.38 o 
   1   6   3      400.18      421.47      4.29 o 
   2   6   3      138.10      149.11      2.96 o 
   3   6   3       72.63       85.98      3.55 o 
   4   6   3       19.36       25.47      4.22 o 
   5   6   3       18.59       17.51      4.75 o 
   6   6   3      150.22      148.74      6.07 o 
   7   6   3        0.26        1.15      4.59 o 
   8   6   3        7.51        2.12      5.62 o 
   9   6   3        0.45       -0.06      5.91 o 
 -11   7   3        1.17       -0.48      4.12 o 
 -10   7   3        0.21        0.19      4.11 o 
  -9   7   3        5.51        6.06      3.67 o 
  -8   7   3       22.65       21.63      3.63 o 
  -7   7   3      573.70      576.26      7.43 o 
  -6   7   3       81.73       85.26      3.30 o 
  -5   7   3       68.02       62.23      2.64 o 
  -4   7   3      403.68      393.91      3.15 o 
  -3   7   3        7.79        6.65      1.69 o 
  -2   7   3        4.05        8.01      2.61 o 
  -1   7   3      543.45      538.05      5.99 o 
   0   7   3       69.01       65.26      3.03 o 
   1   7   3      318.61      321.37      4.37 o 
   2   7   3      111.76      117.45      2.99 o 
   3   7   3      124.66      127.67      4.59 o 
   4   7   3       30.92       41.00      4.19 o 
   5   7   3      218.01      237.18      6.39 o 
   6   7   3       13.89       24.90      4.56 o 
   7   7   3        6.60        5.78      5.84 o 
   8   7   3        9.17        2.12      4.80 o 
   9   7   3        2.40       -0.24      5.63 o 
 -11   8   3        2.67        7.29      4.75 o 
 -10   8   3        5.64        3.63      4.10 o 
  -9   8   3        2.92        5.79      3.83 o 
  -8   8   3      118.50      119.28      5.57 o 
  -7   8   3        4.00        3.36      3.43 o 
  -6   8   3       82.75       92.12      4.44 o 
  -5   8   3        3.62        3.38      2.75 o 
  -4   8   3        4.78        4.25      0.75 o 
  -3   8   3       49.08       40.88      2.53 o 
  -2   8   3     2245.69     2281.69     12.42 o 
  -1   8   3      605.28      655.73      6.88 o 
   0   8   3      627.39      617.30     10.93 o 
   1   8   3     1028.35     1079.43      6.92 o 
   2   8   3       20.31       20.16      2.18 o 
   3   8   3       10.45       12.09      3.53 o 
   4   8   3        0.29       -4.19      4.78 o 
   5   8   3        1.06        0.02      3.98 o 
   6   8   3      175.24      156.82      5.61 o 
   7   8   3        2.31        3.20      4.37 o 
   8   8   3       28.28       10.29      7.88 o 
   9   8   3        0.10       -0.18      5.06 o 
 -11   9   3        1.97        3.20      5.28 o 
 -10   9   3       46.70       45.99     13.17 o 
  -9   9   3        8.76        6.47      4.09 o 
  -8   9   3       10.78        9.84      3.92 o 
  -7   9   3        6.78       10.27      3.83 o 
  -6   9   3      181.40      182.73      3.95 o 
  -5   9   3        8.84        7.83      2.54 o 
  -4   9   3       35.42       31.64      1.91 o 
  -3   9   3      106.59      110.65      2.31 o 
  -2   9   3      248.36      253.51      3.79 o 
  -1   9   3      243.55      260.71      4.58 o 
   0   9   3      151.01      179.98      8.27 o 
   1   9   3      981.80     1035.64      6.78 o 
   2   9   3       47.66       43.83      2.36 o 
   3   9   3       23.70       23.83      2.78 o 
   4   9   3       34.67       38.84      4.47 o 
   5   9   3        8.05       14.65      4.78 o 
   6   9   3      207.91      210.18      8.35 o 
   7   9   3       43.32       35.62     12.16 o 
   8   9   3       17.91        4.82      5.45 o 
   9   9   3        0.89        0.27      5.67 o 
 -11  10   3        0.01       -0.51      4.86 o 
 -10  10   3       19.25        4.61      4.62 o 
  -9  10   3        2.05        2.96      4.37 o 
  -8  10   3       50.49       61.04      4.41 o 
  -7  10   3        0.97        0.52      3.02 o 
  -6  10   3       10.71       13.28      3.11 o 
  -5  10   3      188.75      196.87      4.38 o 
  -4  10   3      285.72      269.84      3.84 o 
  -3  10   3        1.05        1.76      1.34 o 
  -2  10   3      339.89      345.68      2.78 o 
  -1  10   3      373.14      360.79      3.60 o 
   0  10   3        0.36       -1.02      2.76 o 
   1  10   3       30.82       38.21      1.65 o 
   2  10   3      125.83      131.24      3.19 o 
   3  10   3        6.23        4.61      2.22 o 
   4  10   3       94.85      110.02      4.59 o 
   5  10   3       48.40       41.07      3.97 o 
   6  10   3        8.32       10.53      4.38 o 
   7  10   3        5.36        3.30      4.88 o 
   8  10   3        8.70        8.09      4.74 o 
   9  10   3        0.13       -1.15      5.21 o 
 -11  11   3        3.95        0.00      4.93 o 
 -10  11   3        1.07       -0.33      3.93 o 
  -9  11   3        1.57        0.23      4.26 o 
  -8  11   3      118.26      114.87      4.37 o 
  -7  11   3      105.13      106.44      4.44 o 
  -6  11   3       80.58       77.73      3.66 o 
  -5  11   3        4.53        5.23      2.55 o 
  -4  11   3       22.86       21.51      2.43 o 
  -3  11   3        0.73        0.74      1.49 o 
  -2  11   3      675.92      737.24      4.77 o 
  -1  11   3       23.67       24.75      1.61 o 
   0  11   3       10.77       11.83      3.14 o 
   1  11   3      167.69      175.18      3.28 o 
   2  11   3      591.79      610.55      5.76 o 
   3  11   3       92.99       90.98      3.38 o 
   4  11   3       27.07       27.90      4.52 o 
   5  11   3       20.29       24.06      3.43 o 
   6  11   3        0.05        0.19      3.83 o 
   7  11   3        1.47        2.27      4.52 o 
   8  11   3       22.48       22.88      7.83 o 
   9  11   3       10.27        7.17      7.10 o 
 -11  12   3        5.15        2.45      5.18 o 
 -10  12   3        3.41        0.51      4.21 o 
  -9  12   3       14.15       14.31      4.79 o 
  -8  12   3       12.77       15.66      4.19 o 
  -7  12   3       29.37       31.89      3.62 o 
  -6  12   3       97.00      102.42      3.97 o 
  -5  12   3      162.17      147.63      2.69 o 
  -4  12   3      106.85      101.20      3.20 o 
  -3  12   3      114.00      119.08      2.46 o 
  -2  12   3        0.00        0.62      0.79 o 
  -1  12   3      117.50      130.00      2.28 o 
   0  12   3       24.64       28.86      1.94 o 
   1  12   3       94.20       94.34      2.96 o 
   2  12   3        7.97        3.23      1.40 o 
   3  12   3      162.59      159.81      4.00 o 
   4  12   3       70.05       70.55      4.55 o 
   5  12   3       56.62       50.66      4.02 o 
   6  12   3        0.07        0.33      3.22 o 
   7  12   3        3.43        1.75      4.51 o 
   8  12   3        2.46       -0.31      4.31 o 
   9  12   3       18.26       13.36      7.18 o 
 -11  13   3        0.10       -1.09      5.80 o 
 -10  13   3        1.05        1.99      4.48 o 
  -9  13   3        5.08        4.65      4.13 o 
  -8  13   3       19.40       12.14      3.90 o 
  -7  13   3      184.81      184.23      4.47 o 
  -6  13   3      212.85      216.52      4.82 o 
  -5  13   3      186.61      171.97      6.24 o 
  -4  13   3      700.89      706.43      6.14 o 
  -3  13   3      129.87      136.88      2.67 o 
  -2  13   3       44.91       47.76      1.71 o 
  -1  13   3        1.00        2.75      1.12 o 
   0  13   3        1.50        2.99      1.62 o 
   1  13   3      277.10      265.39      7.17 o 
   2  13   3      361.92      372.88      4.52 o 
   3  13   3      534.83      514.23      5.94 o 
   4  13   3       43.97       44.26      3.63 o 
   5  13   3        7.89        9.76      3.45 o 
   6  13   3        0.02       -1.03      4.09 o 
   7  13   3       22.50       13.03      5.78 o 
   8  13   3        8.74        2.29      5.82 o 
 -10  14   3        2.47       -1.74      4.59 o 
  -9  14   3        0.54        1.58      3.68 o 
  -8  14   3       13.20       11.50      3.61 o 
  -7  14   3        0.10        0.66      2.91 o 
  -6  14   3        6.06        7.70      1.98 o 
  -5  14   3       19.94       18.19      1.82 o 
  -4  14   3      162.63      163.55      3.33 o 
  -3  14   3      429.71      430.37      4.43 o 
  -2  14   3        5.82        7.51      1.53 o 
  -1  14   3        8.95        8.38      1.34 o 
   0  14   3      145.18      140.35      3.26 o 
   1  14   3       75.71       70.43      1.84 o 
   2  14   3       29.24       29.01      2.69 o 
   3  14   3      109.53      115.92      3.91 o 
   4  14   3        0.03       -0.51      2.73 o 
   5  14   3        3.40        3.12      2.94 o 
   6  14   3        2.29        2.06      3.98 o 
   7  14   3        4.06        4.85      4.02 o 
   8  14   3        1.07        1.88      4.68 o 
 -10  15   3       23.23        8.22      5.37 o 
  -9  15   3        3.91        3.68      3.84 o 
  -8  15   3        1.99        1.54      3.97 o 
  -7  15   3       33.80       46.37      4.08 o 
  -6  15   3       64.00       57.49      3.63 o 
  -5  15   3      343.13      349.23      5.48 o 
  -4  15   3       35.68       34.53      2.35 o 
  -3  15   3        3.94        4.42      1.56 o 
  -2  15   3       44.67       47.36      2.09 o 
  -1  15   3       27.25       28.94      1.72 o 
   0  15   3        0.02       -0.06      0.89 o 
   1  15   3        7.26        8.50      1.37 o 
   2  15   3      256.83      255.53      4.93 o 
   3  15   3      134.36      122.24      2.99 o 
   4  15   3        7.73        6.09      3.02 o 
   5  15   3        0.05        1.59      3.55 o 
   6  15   3        0.78       -2.19      3.64 o 
   7  15   3        4.03        7.26      4.31 o 
   8  15   3        2.76        0.16      4.78 o 
 -10  16   3        9.83        5.95      4.51 o 
  -9  16   3        0.51       -1.62      4.89 o 
  -8  16   3       10.72        7.74      2.35 o 
  -7  16   3       27.31       20.63      2.56 o 
  -6  16   3       43.20       39.61      5.14 o 
  -5  16   3      226.62      224.21      5.25 o 
  -4  16   3       36.86       39.06      2.29 o 
  -3  16   3       16.59       24.38      1.98 o 
  -2  16   3       24.40       30.81      2.70 o 
  -1  16   3        6.87        6.74      0.87 o 
   0  16   3       88.83       86.74      1.59 o 
   1  16   3      568.64      558.29      5.91 o 
   2  16   3      501.79      486.77      5.64 o 
   3  16   3       14.25       18.97      2.36 o 
   4  16   3        0.06       -1.76      2.94 o 
   5  16   3       43.45       40.15      3.63 o 
   6  16   3       10.43        7.78      3.96 o 
   7  16   3        4.42        6.08      4.97 o 
   8  16   3       10.25       14.63      5.69 o 
 -10  17   3        0.74        0.96      5.05 o 
  -9  17   3        2.32       -1.14      4.04 o 
  -8  17   3       23.42       26.19      2.57 o 
  -7  17   3        0.25        1.02      1.53 o 
  -6  17   3       16.74       17.15      1.43 o 
  -5  17   3      298.46      300.94      5.21 o 
  -4  17   3       30.53       27.67      3.57 o 
  -3  17   3       35.83       36.19      1.76 o 
  -2  17   3        1.67        1.37      1.07 o 
  -1  17   3       11.74       12.16      1.11 o 
   0  17   3       48.41       44.09      1.75 o 
   1  17   3      148.82      150.85      3.93 o 
   2  17   3      100.36       90.28      3.11 o 
   3  17   3        3.81        5.44      2.72 o 
   4  17   3       58.44       62.49      4.48 o 
   5  17   3       16.97       11.50      3.72 o 
   6  17   3       37.54       32.04      5.86 o 
   7  17   3        7.56       13.48      4.21 o 
  -9  18   3        0.19        0.79      3.91 o 
  -8  18   3        9.57        7.74      4.51 o 
  -7  18   3        0.27       -1.82      2.11 o 
  -6  18   3       73.18       81.02      5.29 o 
  -5  18   3      101.22      112.37      3.77 o 
  -4  18   3        9.00       14.11      2.33 o 
  -3  18   3        0.00        1.75      2.82 o 
  -2  18   3       17.99       19.82      1.44 o 
  -1  18   3       78.47       77.93      1.86 o 
   0  18   3       82.41       80.80      1.66 o 
   1  18   3        1.41        0.48      1.02 o 
   2  18   3        9.08        8.58      1.92 o 
   3  18   3        1.44        1.56      2.74 o 
   4  18   3        1.06        2.85      2.17 o 
   5  18   3       16.12       14.65      3.09 o 
   6  18   3       17.08       18.51      3.92 o 
   7  18   3        4.62        6.56      3.85 o 
  -9  19   3        1.00        1.74      5.39 o 
  -8  19   3       52.61       63.77      5.41 o 
  -7  19   3       45.70       57.75      5.49 o 
  -6  19   3      109.39      106.55      5.47 o 
  -5  19   3        3.48        3.13      3.50 o 
  -4  19   3       43.72       46.67      4.08 o 
  -3  19   3       31.16       38.48      3.65 o 
  -2  19   3      118.27      115.13      2.81 o 
  -1  19   3       90.15       93.12      3.65 o 
   0  19   3      697.37      671.62      8.98 o 
   1  19   3       60.86       57.79      3.18 o 
   2  19   3       64.29       69.50      3.32 o 
   3  19   3        2.43        0.18      2.09 o 
   4  19   3        1.00        3.04      3.75 o 
   5  19   3        2.53        2.66      2.64 o 
   6  19   3        0.05        0.10      2.67 o 
   7  19   3       46.46       64.11      4.84 o 
  -9  20   3        1.71        2.79      5.17 o 
  -8  20   3        1.49        0.43      5.30 o 
  -7  20   3        5.22        4.69      3.62 o 
  -6  20   3       11.24       12.10      3.57 o 
  -5  20   3       22.99       24.49      3.61 o 
  -4  20   3       14.42       13.39      2.60 o 
  -3  20   3       10.78       11.22      2.59 o 
  -2  20   3        0.40        0.37      1.26 o 
  -1  20   3       25.11       22.16      1.63 o 
   0  20   3       13.54       19.10      2.02 o 
   1  20   3       17.48       19.07      2.05 o 
   2  20   3       41.54       41.45      2.35 o 
   3  20   3        4.14       -0.50      2.25 o 
   4  20   3        4.72        3.61      3.37 o 
   5  20   3       42.14       51.18      4.63 o 
   6  20   3       15.38       12.67      3.19 o 
  -8  21   3        0.45       -0.73      4.21 o 
  -7  21   3       24.82       33.23      3.99 o 
  -6  21   3        0.18        1.88      3.20 o 
  -5  21   3       13.47       13.41      3.12 o 
  -4  21   3        0.18        1.45      2.05 o 
  -3  21   3        7.67        6.75      2.62 o 
  -2  21   3        0.66        0.80      1.63 o 
  -1  21   3       30.10       24.43      1.44 o 
   0  21   3      152.95      149.95      3.20 o 
   1  21   3       50.92       43.80      3.20 o 
   2  21   3        4.40        2.64      2.21 o 
   3  21   3        2.99        1.63      2.53 o 
   4  21   3        5.51        3.85      3.59 o 
   5  21   3        0.01       -1.84      3.22 o 
   6  21   3       33.45       45.07      4.86 o 
  -8  22   3        2.51        0.72      5.00 o 
  -7  22   3        0.13       -0.71      3.94 o 
  -6  22   3        6.49        6.50      4.09 o 
  -5  22   3        0.22        1.25      2.76 o 
  -4  22   3       25.01       28.90      3.67 o 
  -3  22   3       12.00       11.17      2.65 o 
  -2  22   3        6.39        5.87      1.53 o 
  -1  22   3       79.78       62.59      1.99 o 
   0  22   3        9.24        6.82      2.15 o 
   1  22   3       92.23       99.42      2.51 o 
   2  22   3        0.70        2.42      1.68 o 
   3  22   3        0.69        0.65      2.29 o 
   4  22   3        0.01       -0.23      3.48 o 
   5  22   3        4.13        1.68      4.38 o 
   6  22   3        5.23        6.07      4.67 o 
  -7  23   3       12.23       10.05      3.86 o 
  -6  23   3       47.83       51.06      3.83 o 
  -5  23   3       48.33       46.98      4.09 o 
  -4  23   3       16.05       19.50      4.48 o 
  -3  23   3        1.04        0.50      1.79 o 
  -2  23   3       84.57       80.51      3.05 o 
  -1  23   3       90.62       83.75      2.37 o 
   0  23   3        0.03       -0.16      1.41 o 
   1  23   3      140.32      135.76      4.22 o 
   2  23   3        1.75        0.87      5.20 o 
   3  23   3       14.16        8.67      4.85 o 
   4  23   3        0.39        0.95      3.56 o 
   5  23   3        7.77        9.08      4.26 o 
  -7  24   3       10.64        7.42      4.05 o 
  -6  24   3        3.58        2.81      3.27 o 
  -5  24   3        0.33       -2.95      4.13 o 
  -4  24   3        6.10        1.15      3.41 o 
  -3  24   3       21.50       19.90      3.55 o 
  -2  24   3       45.43       43.24      3.32 o 
  -1  24   3       14.81       11.65      4.54 o 
   0  24   3        2.71        4.23      2.91 o 
   1  24   3       81.02       88.99      4.35 o 
   2  24   3        0.06        2.96      3.65 o 
   3  24   3        4.27        2.48      3.89 o 
   4  24   3        1.02        1.59      3.78 o 
   5  24   3       14.40       11.71      5.58 o 
  -6  25   3        1.44       -2.16      3.86 o 
  -5  25   3       12.90        9.47      4.41 o 
  -4  25   3       19.80       13.24      6.39 o 
  -3  25   3        1.04       -0.92      3.63 o 
  -2  25   3        1.30        0.30      3.69 o 
  -1  25   3       14.33        5.27      5.26 o 
   0  25   3       15.82        6.73      4.39 o 
   1  25   3        7.58        3.73      5.32 o 
   2  25   3       50.98       59.18      4.95 o 
   3  25   3        9.88        5.58      6.03 o 
   4  25   3        4.37        3.45      4.44 o 
  -5  26   3        1.38        0.66      4.71 o 
  -4  26   3       11.61       15.72      6.20 o 
  -3  26   3        7.25        7.50      5.16 o 
  -2  26   3       30.39       40.06      4.32 o 
  -1  26   3       28.29        9.20      9.14 o 
   0  26   3       20.32       12.85      7.52 o 
   1  26   3        0.48       -0.31      3.20 o 
   2  26   3        2.94        0.05      4.22 o 
   3  26   3       11.60        9.75      4.49 o 
  -4  27   3        1.33       -0.88      5.96 o 
  -3  27   3       13.31       10.10      6.42 o 
  -2  27   3        2.85        0.21      4.67 o 
  -1  27   3        1.58        0.46      4.39 o 
   0  27   3       50.56       63.48      4.38 o 
   1  27   3        0.13       -0.40      4.15 o 
   2  27   3       14.09        2.29      3.88 o 
  -3  28   3        5.01        2.82      5.34 o 
  -2  28   3       25.34       14.68     12.21 o 
  -1  28   3       43.05       66.21      6.08 o 
   0  28   3        0.82       -0.11      4.56 o 
   1  28   3        1.75        2.59      4.06 o 
 -12   0   4       30.43       34.44      6.07 o 
 -11   0   4       31.36       35.88      5.53 o 
 -10   0   4        2.27        0.51      4.54 o 
  -9   0   4       56.68       64.83      7.75 o 
  -8   0   4        0.02        2.89      3.02 o 
  -7   0   4      375.54      369.41      8.50 o 
  -6   0   4       15.05       14.88      3.14 o 
  -5   0   4     1206.75     1267.29     11.42 o 
  -4   0   4     4722.22     4944.60     29.52 o 
  -3   0   4      142.18      123.72      2.43 o 
  -2   0   4       76.28       64.27      4.54 o 
  -1   0   4      382.83      352.25      5.35 o 
   0   0   4      174.49      180.60      3.54 o 
   1   0   4      154.30      143.11      3.90 o 
   2   0   4       35.83       39.53      4.21 o 
   3   0   4       16.18       20.37      4.43 o 
   4   0   4      195.59      184.87      7.40 o 
   5   0   4       22.58       16.50      6.07 o 
   6   0   4      371.97      384.73     15.59 o 
   7   0   4       51.06       58.35      8.50 o 
   8   0   4       92.51      125.49     16.26 o 
   9   0   4       28.99       47.28     32.70 o 
 -12   1   4       12.67        5.37      4.21 o 
 -11   1   4       19.22       14.69      4.25 o 
 -10   1   4       11.86        7.32      3.44 o 
  -9   1   4       26.06       23.04      2.81 o 
  -8   1   4        2.84        5.25      2.55 o 
  -7   1   4      116.72      119.09      2.88 o 
  -6   1   4        3.33        2.35      1.73 o 
  -5   1   4      344.71      348.91      3.86 o 
  -4   1   4      132.13      134.78      2.06 o 
  -3   1   4       81.10       84.12      2.26 o 
  -2   1   4        1.38        2.03      1.43 o 
  -1   1   4       18.91       20.48      1.49 o 
   0   1   4        6.63        4.84      1.40 o 
   1   1   4      171.01      172.11      3.11 o 
   2   1   4      253.09      230.24      3.87 o 
   3   1   4        4.39        4.26      3.44 o 
   4   1   4      169.64      180.44      5.80 o 
   5   1   4       14.23       14.97      4.75 o 
   6   1   4        4.63        4.99      5.05 o 
   7   1   4       13.69       16.43      5.54 o 
   8   1   4       11.50        0.05      5.04 o 
   9   1   4       14.11        0.20      5.40 o 
 -12   2   4        3.08        4.14      4.34 o 
 -11   2   4       32.20       30.27      4.19 o 
 -10   2   4       62.39       71.49      4.02 o 
  -9   2   4        3.97        4.21      2.96 o 
  -8   2   4        5.71        5.88      2.25 o 
  -7   2   4       14.39       16.26      2.40 o 
  -6   2   4        5.88        6.18      1.89 o 
  -5   2   4        0.45        0.41      1.36 o 
  -4   2   4      860.12      818.46      5.19 o 
  -3   2   4      674.10      628.47      4.16 o 
  -2   2   4       15.73       15.48      2.29 o 
  -1   2   4        0.03        1.10      1.68 o 
   0   2   4       34.62       41.88      1.90 o 
   1   2   4      310.75      307.85      4.23 o 
   2   2   4      214.96      213.36      4.35 o 
   3   2   4      428.82      445.36      6.81 o 
   4   2   4      364.98      375.56      9.89 o 
   5   2   4        2.59        5.29      3.97 o 
   6   2   4      125.37      127.34      6.86 o 
   7   2   4       50.12       37.53     10.34 o 
   8   2   4       15.55       -0.21      6.85 o 
   9   2   4        4.53        0.88      6.73 o 
 -12   3   4       21.45       13.99      4.55 o 
 -11   3   4        1.22        1.59      3.57 o 
 -10   3   4       15.37       12.53      3.34 o 
  -9   3   4        0.11        2.14      3.16 o 
  -8   3   4        0.06        0.42      2.07 o 
  -7   3   4        5.64        5.98      2.72 o 
  -6   3   4       26.65       32.77      2.18 o 
  -5   3   4        0.13        0.45      1.33 o 
  -4   3   4       77.44       75.61      1.78 o 
  -3   3   4     3249.78     3318.17     16.72 o 
  -2   3   4     1722.93     1717.08     11.91 o 
  -1   3   4      396.48      383.33      3.55 o 
   0   3   4      257.22      256.73      3.15 o 
   1   3   4      112.68      110.73      2.77 o 
   2   3   4       21.95       22.36      2.50 o 
   3   3   4      106.22      112.38      4.08 o 
   4   3   4      329.42      329.17      6.57 o 
   5   3   4        1.82        3.33      4.98 o 
   6   3   4        8.01        4.58      4.74 o 
   7   3   4        0.01        1.15      4.53 o 
   8   3   4       26.47       -0.12      4.77 o 
   9   3   4        3.43        0.16      6.08 o 
 -12   4   4        0.02        2.01      4.05 o 
 -11   4   4       13.11       11.12      3.83 o 
 -10   4   4       14.66       11.08      3.63 o 
  -9   4   4       10.14       10.02      2.85 o 
  -8   4   4        3.30        2.96      2.62 o 
  -7   4   4        7.69        9.23      2.29 o 
  -6   4   4        2.86        3.26      1.99 o 
  -5   4   4       56.93       63.20      1.73 o 
  -4   4   4        2.59        4.64      1.28 o 
  -3   4   4     4704.85     4779.24     58.91 o 
  -2   4   4      298.43      326.02      3.11 o 
  -1   4   4      368.88      336.43      3.89 o 
   0   4   4       16.48       16.18      1.37 o 
   1   4   4       33.16       29.32      1.95 o 
   2   4   4       94.51       99.56      3.13 o 
   3   4   4        2.91        2.36      3.42 o 
   4   4   4      356.32      355.51      6.85 o 
   5   4   4      182.72      181.67      6.15 o 
   6   4   4       32.77       24.78      4.87 o 
   7   4   4        0.25       -1.45      4.74 o 
   8   4   4        4.84        0.25      5.34 o 
   9   4   4        8.16       -0.25      5.28 o 
 -12   5   4        0.04        2.24      5.93 o 
 -11   5   4        0.07        0.75      3.15 o 
 -10   5   4        2.10        2.42      2.92 o 
  -9   5   4        6.98        6.73      2.71 o 
  -8   5   4       20.95       23.23      3.04 o 
  -7   5   4       13.16       14.21      2.05 o 
  -6   5   4      229.37      230.69      3.32 o 
  -5   5   4       80.41       71.37      1.74 o 
  -4   5   4      889.46      879.55      5.70 o 
  -3   5   4     1405.98     1392.55     13.47 o 
  -2   5   4      589.84      615.90      4.27 o 
  -1   5   4     1303.72     1340.71      8.86 o 
   0   5   4     1002.67     1021.59      8.05 o 
   1   5   4        4.12        3.83      1.59 o 
   2   5   4      303.02      303.28      4.86 o 
   3   5   4       19.45       21.62      3.10 o 
   4   5   4        5.23        4.65      3.99 o 
   5   5   4      211.79      225.93      5.74 o 
   6   5   4        0.00        2.29      5.02 o 
   7   5   4        2.06       -0.05      4.26 o 
   8   5   4       13.27       -0.13      4.62 o 
   9   5   4        2.15       -0.28      5.82 o 
 -11   6   4        1.86        0.09      3.28 o 
 -10   6   4        0.06        0.16      2.79 o 
  -9   6   4       34.97       40.07      4.84 o 
  -8   6   4        5.58        7.34      2.85 o 
  -7   6   4        1.70       -0.18      1.71 o 
  -6   6   4        8.86        9.43      2.12 o 
  -5   6   4        0.92        2.39      1.44 o 
  -4   6   4       42.59       41.35      1.99 o 
  -3   6   4      458.34      467.02      4.38 o 
  -2   6   4      312.11      308.31      3.95 o 
  -1   6   4      239.21      229.69      2.96 o 
   0   6   4      375.62      358.02      4.18 o 
   1   6   4       54.46       54.16      2.99 o 
   2   6   4       46.82       48.88      2.52 o 
   3   6   4        1.61        1.84      2.67 o 
   4   6   4        0.04       -0.92      3.20 o 
   5   6   4      187.72      218.62      7.51 o 
   6   6   4        5.25        4.58      4.55 o 
   7   6   4        1.39        2.61      5.42 o 
   8   6   4        3.48        0.06      4.84 o 
   9   6   4        7.26       -0.16      5.41 o 
 -11   7   4        3.82        2.66      3.35 o 
 -10   7   4        3.94        2.18      2.97 o 
  -9   7   4        9.95       10.56      3.19 o 
  -8   7   4        0.22        0.09      2.22 o 
  -7   7   4        7.20        7.69      1.90 o 
  -6   7   4       10.78        7.84      1.57 o 
  -5   7   4        0.04        0.49      1.16 o 
  -4   7   4       13.98       15.66      1.76 o 
  -3   7   4     1444.60     1458.74      9.17 o 
  -2   7   4     2248.71     2321.71     10.78 o 
  -1   7   4      764.73      770.90      5.12 o 
   0   7   4        7.65        7.37      1.37 o 
   1   7   4       13.38       12.39      1.37 o 
   2   7   4      104.08       99.66      3.11 o 
   3   7   4       76.80       67.69      3.88 o 
   4   7   4        6.91        9.54      3.30 o 
   5   7   4      503.86      493.68      8.99 o 
   6   7   4        8.59        7.37      4.20 o 
   7   7   4        1.81       -1.97      4.41 o 
   8   7   4        2.42        2.25      5.28 o 
 -11   8   4        1.36       -0.50      3.12 o 
 -10   8   4        3.29        0.62      3.12 o 
  -9   8   4       11.05        8.72      2.88 o 
  -8   8   4       58.85       63.42      2.63 o 
  -7   8   4       34.01       35.79      2.21 o 
  -6   8   4      288.85      300.39      3.93 o 
  -5   8   4        9.88       11.88      1.11 o 
  -4   8   4       27.76       26.46      2.05 o 
  -3   8   4      378.60      369.80      3.47 o 
  -2   8   4        0.67        0.25      0.59 o 
  -1   8   4      354.21      363.14      8.21 o 
   0   8   4      230.28      218.50      1.94 o 
   1   8   4      201.73      220.02      2.91 o 
   2   8   4        7.71        9.58      2.56 o 
   3   8   4      100.52       96.40      6.36 o 
   4   8   4       37.92       35.19      5.15 o 
   5   8   4      202.71      224.27      5.51 o 
   6   8   4        0.26        3.37      4.90 o 
   7   8   4        9.60        7.81      4.67 o 
   8   8   4        4.70        1.37      4.88 o 
 -11   9   4       42.21       40.03     12.05 o 
 -10   9   4        1.20        0.81      3.05 o 
  -9   9   4        0.01        1.05      2.32 o 
  -8   9   4        7.95        6.82      2.09 o 
  -7   9   4      292.26      301.34      4.01 o 
  -6   9   4       36.85       43.94      1.98 o 
  -5   9   4       27.77       28.81      2.67 o 
  -4   9   4        3.42        2.88      1.67 o 
  -3   9   4        1.56        3.93      1.47 o 
  -2   9   4      168.19      172.15      4.35 o 
  -1   9   4      122.58      116.88      5.06 o 
   0   9   4       45.87       48.80      9.75 o 
   1   9   4       21.98       23.26      1.47 o 
   2   9   4       11.55       14.73      1.84 o 
   3   9   4        4.33        2.92      3.14 o 
   4   9   4        0.06        0.87      3.22 o 
   5   9   4       51.79       39.79      3.86 o 
   6   9   4       31.05       29.83      5.55 o 
   7   9   4        0.35       -2.60      5.34 o 
   8   9   4        1.43        0.32      4.26 o 
 -11  10   4        9.07        5.66      3.63 o 
 -10  10   4        4.39        2.80      2.76 o 
  -9  10   4        1.94        2.80      2.35 o 
  -8  10   4        0.26       -0.18      1.99 o 
  -7  10   4      109.60      109.46      2.50 o 
  -6  10   4      241.47      225.16      2.76 o 
  -5  10   4       83.92       83.57      4.00 o 
  -4  10   4       87.62       81.73      2.56 o 
  -3  10   4       20.23       16.55      1.36 o 
  -2  10   4       87.01       83.05      3.23 o 
  -1  10   4        8.82        5.92      3.36 o 
   0  10   4      275.47      266.26      8.38 o 
   1  10   4       32.39       34.19      2.06 o 
   2  10   4      112.40      116.06      2.98 o 
   3  10   4      584.45      557.14      6.74 o 
   4  10   4       13.23        5.83      3.27 o 
   5  10   4      179.72      170.34      6.62 o 
   6  10   4        0.14       -3.38      4.13 o 
   7  10   4        4.24        8.55      4.33 o 
   8  10   4        6.58       -0.04      5.20 o 
 -11  11   4        0.00        1.94      3.15 o 
 -10  11   4        5.06        2.74      2.87 o 
  -9  11   4       38.73       35.23      4.16 o 
  -8  11   4       93.67       89.95      2.87 o 
  -7  11   4        0.63       -0.83      1.89 o 
  -6  11   4       66.93       66.40      2.87 o 
  -5  11   4       96.61       94.20      3.31 o 
  -4  11   4       18.19       17.03      1.97 o 
  -3  11   4      319.76      337.68      3.34 o 
  -2  11   4      164.96      168.71      3.95 o 
  -1  11   4      127.18      136.96      5.78 o 
   0  11   4       12.23        9.76      3.84 o 
   1  11   4        0.87        0.56      1.45 o 
   2  11   4       52.30       56.74      2.45 o 
   3  11   4      317.55      310.55      4.62 o 
   4  11   4      135.04      146.67      5.30 o 
   5  11   4       10.07        6.99      4.58 o 
   6  11   4       23.85       16.10      5.29 o 
   7  11   4        0.23       -0.18      3.92 o 
   8  11   4        1.39        2.47      4.54 o 
 -11  12   4        6.49        2.26      5.50 o 
 -10  12   4        0.06        0.77      2.63 o 
  -9  12   4        4.97        2.46      2.31 o 
  -8  12   4       21.77       18.24      2.01 o 
  -7  12   4      174.24      182.25      3.13 o 
  -6  12   4       76.14       88.24      4.41 o 
  -5  12   4        0.12       -0.13      1.83 o 
  -4  12   4      197.89      203.19      3.29 o 
  -3  12   4       58.33       67.18      1.43 o 
  -2  12   4        6.25        5.52      3.01 o 
  -1  12   4       93.26       87.24      5.56 o 
   0  12   4       20.97       22.80      4.09 o 
   1  12   4        0.96        3.14      3.59 o 
   2  12   4      594.17      586.95      5.91 o 
   3  12   4       97.60       97.87      3.41 o 
   4  12   4       12.44        7.72      3.67 o 
   5  12   4       19.44       10.44      4.01 o 
   6  12   4       33.21       31.46      5.88 o 
   7  12   4        2.10        2.27      4.41 o 
   8  12   4        0.60       -2.63      5.40 o 
 -10  13   4        0.45       -0.50      4.16 o 
  -9  13   4       15.01       14.35      3.11 o 
  -8  13   4       17.77       18.98      3.10 o 
  -7  13   4       17.98       13.19      1.78 o 
  -6  13   4       67.76       75.10      3.85 o 
  -5  13   4       25.55       21.78      3.07 o 
  -4  13   4       37.27       37.23      2.43 o 
  -3  13   4       26.60       29.05      1.19 o 
  -2  13   4        5.57        8.06      2.88 o 
  -1  13   4        1.48        1.52      1.66 o 
   0  13   4        9.29        6.71      5.08 o 
   1  13   4      121.31      119.87      5.08 o 
   2  13   4      204.51      206.22      3.19 o 
   3  13   4      122.02      118.67      3.09 o 
   4  13   4       49.20       45.91      2.94 o 
   5  13   4        0.05       -1.59      3.00 o 
   6  13   4        2.39        4.10      3.48 o 
   7  13   4        0.14        1.90      4.33 o 
   8  13   4        3.95       -0.11      5.22 o 
 -10  14   4        1.83        1.17      4.37 o 
  -9  14   4        6.48        4.61      3.94 o 
  -8  14   4        2.48        0.72      1.91 o 
  -7  14   4       59.81       61.71      4.26 o 
  -6  14   4       27.88       30.79      3.21 o 
  -5  14   4      152.17      146.42      3.39 o 
  -4  14   4      149.06      159.10      3.29 o 
  -3  14   4      110.07      115.52      2.25 o 
  -2  14   4        0.15        1.35      2.99 o 
  -1  14   4        1.79        2.31      1.23 o 
   0  14   4      100.43       92.98      2.93 o 
   1  14   4       68.71       67.93      4.82 o 
   2  14   4      515.80      505.00      7.51 o 
   3  14   4       19.29       22.75      2.83 o 
   4  14   4       28.79       28.49      3.89 o 
   5  14   4       31.62       22.53      4.48 o 
   6  14   4        4.38       11.22      3.48 o 
   7  14   4        1.27        3.02      3.96 o 
 -10  15   4       22.18        7.83      5.79 o 
  -9  15   4        5.24        3.53      3.69 o 
  -8  15   4        8.59        7.61      3.36 o 
  -7  15   4       26.65       20.94      4.00 o 
  -6  15   4        5.01        8.51      3.12 o 
  -5  15   4       70.32       76.96      3.62 o 
  -4  15   4      154.50      170.09      3.39 o 
  -3  15   4       16.59       19.08      1.05 o 
  -2  15   4        0.28        1.19      2.87 o 
  -1  15   4       39.72       35.80      2.31 o 
   0  15   4       67.44       68.81      4.16 o 
   1  15   4      638.11      662.73     31.68 o 
   2  15   4      325.45      314.85     10.17 o 
   3  15   4        6.96        3.51      2.49 o 
   4  15   4       48.95       44.39      3.71 o 
   5  15   4        7.13        2.91      2.85 o 
   6  15   4        1.68       -0.39      3.17 o 
   7  15   4        0.02       -1.15      4.54 o 
 -10  16   4       14.60        3.73      4.32 o 
  -9  16   4        3.75        1.23      4.33 o 
  -8  16   4        1.78        1.21      4.48 o 
  -7  16   4       99.57      112.97      6.07 o 
  -6  16   4       29.19       35.04      3.39 o 
  -5  16   4       33.81       37.10      3.90 o 
  -4  16   4        4.98        5.87      1.41 o 
  -3  16   4        2.63        3.39      1.26 o 
  -2  16   4       10.16        7.66      3.23 o 
  -1  16   4        1.46       -0.79      1.99 o 
   0  16   4        8.41        5.69      2.04 o 
   1  16   4      218.61      232.48      7.12 o 
   2  16   4        9.64       10.60      2.16 o 
   3  16   4       16.04       18.06      1.87 o 
   4  16   4       19.90        9.71      3.24 o 
   5  16   4        1.45        0.52      2.73 o 
   6  16   4        0.93        1.55      3.80 o 
   7  16   4        0.21       -2.63      4.01 o 
  -9  17   4       14.03        9.59      4.33 o 
  -8  17   4        1.11        1.01      3.82 o 
  -7  17   4        4.38        4.61      3.72 o 
  -6  17   4       25.74       22.89      3.06 o 
  -5  17   4        0.07        1.09      2.76 o 
  -4  17   4       91.72       93.63      2.32 o 
  -3  17   4      122.51      117.46      2.63 o 
  -2  17   4       71.97       69.26      4.51 o 
  -1  17   4        1.39        0.31      1.92 o 
   0  17   4        8.72        5.76      2.17 o 
   1  17   4      124.96      120.61      4.98 o 
   2  17   4       81.67       76.85      3.83 o 
   3  17   4       12.98       14.63      4.24 o 
   4  17   4       74.96       75.46      4.85 o 
   5  17   4        9.45        8.53      3.11 o 
   6  17   4        0.92       -1.24      3.40 o 
   7  17   4        0.40        3.18      3.82 o 
  -9  18   4        1.48       -0.73      4.57 o 
  -8  18   4       24.88       32.55      5.43 o 
  -7  18   4       73.16       83.80      4.83 o 
  -6  18   4       17.93       16.84      3.33 o 
  -5  18   4       18.55       20.64      2.76 o 
  -4  18   4       37.87       35.73      2.69 o 
  -3  18   4      296.78      269.35      8.94 o 
  -2  18   4       21.69       23.15      4.03 o 
  -1  18   4      238.06      231.89      8.51 o 
   0  18   4      117.94      107.67      3.60 o 
   1  18   4       30.01       32.25      3.07 o 
   2  18   4        1.33        1.40      0.95 o 
   3  18   4        0.10        2.51      2.09 o 
   4  18   4       54.05       61.72      5.22 o 
   5  18   4       12.85        6.54      2.93 o 
   6  18   4       19.74       21.21      6.34 o 
  -9  19   4       10.06       16.19      5.56 o 
  -8  19   4       12.83       10.25      4.30 o 
  -7  19   4        6.84        5.55      3.78 o 
  -6  19   4        7.65        5.28      3.09 o 
  -5  19   4        0.01        0.07      2.22 o 
  -4  19   4        7.77        7.06      2.59 o 
  -3  19   4       38.43       33.16      2.56 o 
  -2  19   4       31.23       22.42      3.85 o 
  -1  19   4        0.00        2.50      2.04 o 
   0  19   4        7.95        9.55      3.48 o 
   1  19   4       39.43       37.54      4.50 o 
   2  19   4       17.09        8.51      3.86 o 
   3  19   4        0.13        2.80      1.99 o 
   4  19   4        0.41       -0.08      2.91 o 
   5  19   4        1.82        2.30      2.74 o 
   6  19   4        0.61       -0.04      5.68 o 
  -8  20   4       69.55       91.35      6.46 o 
  -7  20   4        0.12       -0.42      3.10 o 
  -6  20   4        4.37        5.25      3.04 o 
  -5  20   4        8.70        6.83      2.49 o 
  -4  20   4        1.66        1.80      2.67 o 
  -3  20   4        3.68        2.25      0.84 o 
  -2  20   4       77.84       80.78      4.59 o 
  -1  20   4      100.88      100.04      3.12 o 
   0  20   4       46.96       41.60      4.08 o 
   1  20   4        4.03        0.64      2.65 o 
   2  20   4        9.81        8.32      3.33 o 
   3  20   4        1.26        0.12      3.14 o 
   4  20   4       12.92        8.85      4.10 o 
   5  20   4        4.39       -1.00      4.24 o 
   6  20   4        0.06        4.21      7.00 o 
  -8  21   4       34.87       39.26      7.12 o 
  -7  21   4       10.67       11.63      3.40 o 
  -6  21   4        2.24        2.46      3.02 o 
  -5  21   4        0.03        1.02      2.25 o 
  -4  21   4        3.85        2.19      2.02 o 
  -3  21   4        4.27        2.48      1.28 o 
  -2  21   4       33.40       34.16      3.98 o 
  -1  21   4       20.61       17.80      3.06 o 
   0  21   4       60.48       59.23      5.59 o 
   1  21   4       32.17       29.94      8.97 o 
   2  21   4        9.88        7.63      5.06 o 
   3  21   4        1.01        3.15      4.73 o 
   4  21   4       20.18       10.87      4.89 o 
   5  21   4       71.00       76.67     10.22 o 
  -8  22   4        2.49        3.12      4.22 o 
  -7  22   4       13.30        9.72      3.37 o 
  -6  22   4       13.08       14.10      2.88 o 
  -5  22   4        3.46        3.11      2.23 o 
  -4  22   4       21.60       19.15      4.47 o 
  -3  22   4        2.69        3.12      3.59 o 
  -2  22   4       91.92       84.26      4.87 o 
  -1  22   4        3.69        3.53      1.97 o 
   0  22   4       61.72       54.52      8.79 o 
   1  22   4       34.06       40.83      6.80 o 
   2  22   4        2.88        2.48      3.48 o 
   3  22   4        1.52        0.87      3.72 o 
   4  22   4       27.68       14.63      5.41 o 
   5  22   4        9.43        9.24      5.06 o 
  -7  23   4       23.46       17.20      5.83 o 
  -6  23   4        2.28        5.29      5.20 o 
  -5  23   4        0.05        0.11      6.08 o 
  -4  23   4        0.01        0.51      4.57 o 
  -3  23   4        1.58        1.98      4.85 o 
  -2  23   4        0.01       -0.23      3.94 o 
  -1  23   4       20.02       16.54      2.30 o 
   0  23   4       80.23       78.74      4.72 o 
   1  23   4       21.79       12.58      5.61 o 
   2  23   4        0.01        0.51      3.56 o 
   3  23   4        0.18        1.90      3.86 o 
   4  23   4        9.19       13.23      5.59 o 
  -6  24   4       17.11       20.70      5.73 o 
  -5  24   4        9.58       13.67      5.24 o 
  -4  24   4        6.83       11.33      5.01 o 
  -3  24   4        0.00        0.89      4.55 o 
  -2  24   4       16.17       17.48      5.24 o 
  -1  24   4        3.78        9.47      5.20 o 
   0  24   4       10.11       11.40      3.18 o 
   1  24   4       11.15        3.01      3.67 o 
   2  24   4        0.01        0.31      5.05 o 
   3  24   4       23.14       35.71     10.93 o 
  -6  25   4        0.00        1.41      6.90 o 
  -5  25   4        3.15        7.72      5.33 o 
  -4  25   4        0.58       -2.10      4.84 o 
  -3  25   4        0.61       -2.42      4.00 o 
  -2  25   4        2.27        1.90      4.95 o 
  -1  25   4       29.52       31.15      4.99 o 
   0  25   4       12.00        9.94      7.04 o 
   1  25   4        0.45        0.38      4.12 o 
   2  25   4        7.25        6.39      3.97 o 
   3  25   4       22.05       23.60      7.11 o 
  -5  26   4        2.60       -0.98      5.77 o 
  -4  26   4        1.49       -0.03      5.08 o 
  -3  26   4       18.76       28.83      7.76 o 
  -2  26   4        1.92       -1.31      5.49 o 
  -1  26   4        0.02        1.48      5.74 o 
   0  26   4        0.11       -2.26      4.80 o 
   1  26   4        0.36        1.11      5.86 o 
   2  26   4        2.13        1.95      3.88 o 
  -3  27   4        6.21        6.11      4.56 o 
  -2  27   4        3.83        2.52      4.81 o 
  -1  27   4       14.36        5.76      5.08 o 
   0  27   4        3.54        0.55      5.40 o 
   1  27   4        1.87        0.32      7.52 o 
 -12   1   5        5.62        3.54      5.72 o 
 -11   1   5       10.95        6.78      3.78 o 
 -10   1   5        0.00        0.23      2.87 o 
  -9   1   5        3.78        3.82      2.61 o 
  -8   1   5        6.49        7.90      2.25 o 
  -7   1   5      116.85      121.88      2.98 o 
  -6   1   5      150.15      148.81      2.71 o 
  -5   1   5       48.17       51.57      2.04 o 
  -4   1   5        2.96        3.56      1.54 o 
  -3   1   5       51.31       46.90      2.04 o 
  -2   1   5       30.89       30.20      1.45 o 
  -1   1   5        6.24       13.76      2.99 o 
   0   1   5      248.24      250.23      7.11 o 
   1   1   5      702.54      726.97      7.08 o 
   2   1   5        5.59        4.11      2.87 o 
   3   1   5        0.86        2.60      3.40 o 
   4   1   5       30.19       30.88      3.77 o 
   5   1   5       31.73       25.38      4.23 o 
   6   1   5       13.53       15.17      4.89 o 
   7   1   5       17.30        0.05      5.11 o 
   8   1   5       33.77        0.38      5.88 o 
 -12   2   5       11.29        8.56      8.50 o 
 -11   2   5        2.28        4.82      3.22 o 
 -10   2   5       33.11       20.12      4.20 o 
  -9   2   5       17.04       14.55      2.71 o 
  -8   2   5        5.39        6.45      2.46 o 
  -7   2   5      166.53      170.16      3.46 o 
  -6   2   5      117.60      121.67      2.62 o 
  -5   2   5       11.56       14.62      1.77 o 
  -4   2   5      678.84      661.62      4.94 o 
  -3   2   5      203.30      208.28      2.90 o 
  -2   2   5      705.09      725.10      5.29 o 
  -1   2   5      105.80       99.50      2.63 o 
   0   2   5     1493.03     1535.52     24.41 o 
   1   2   5      160.33      152.28      3.92 o 
   2   2   5      162.11      167.82      4.66 o 
   3   2   5       14.58       13.12      3.34 o 
   4   2   5        1.51        0.18      3.35 o 
   5   2   5       17.16       18.43      4.67 o 
   6   2   5        0.95        2.54      4.29 o 
   7   2   5        4.19       -0.02      4.61 o 
   8   2   5        3.92        0.31      5.34 o 
 -11   3   5        1.11        0.72      2.91 o 
 -10   3   5        0.42        1.15      3.01 o 
  -9   3   5        0.16       -0.60      2.48 o 
  -8   3   5       44.03       48.71      3.17 o 
  -7   3   5       39.83       39.38      2.34 o 
  -6   3   5      148.31      145.25      2.85 o 
  -5   3   5       38.76       34.10      1.66 o 
  -4   3   5       27.03       29.19      2.03 o 
  -3   3   5       72.18       65.87      2.02 o 
  -2   3   5      100.01       96.84      2.00 o 
  -1   3   5      150.95      156.24      5.53 o 
   0   3   5      295.19      297.40      9.02 o 
   1   3   5      215.62      210.27      5.86 o 
   2   3   5        2.36        2.33      2.53 o 
   3   3   5       93.59      104.02      3.89 o 
   4   3   5       29.82       38.73      3.83 o 
   5   3   5       19.42       16.29      4.69 o 
   6   3   5       34.60       28.44      6.29 o 
   7   3   5       15.10        2.90      4.74 o 
   8   3   5        0.60        0.22      4.72 o 
 -11   4   5       20.73        0.38      3.91 o 
 -10   4   5        1.32        0.77      3.12 o 
  -9   4   5       18.22       21.49      3.92 o 
  -8   4   5       83.87       82.34      3.09 o 
  -7   4   5        9.08        8.35      1.96 o 
  -6   4   5        0.04        0.05      1.37 o 
  -5   4   5        1.31        2.87      1.52 o 
  -4   4   5       44.96       49.06      1.90 o 
  -3   4   5       91.22      102.71      1.94 o 
  -2   4   5       42.83       46.27      1.33 o 
  -1   4   5      131.30      138.10      2.73 o 
   0   4   5      296.35      305.11      4.73 o 
   1   4   5       41.01       42.48      2.73 o 
   2   4   5      153.85      157.34      4.22 o 
   3   4   5        0.43        1.05      3.49 o 
   4   4   5       49.36       59.85      5.04 o 
   5   4   5       50.79       51.96      4.37 o 
   6   4   5        1.83       -1.27      4.43 o 
   7   4   5       15.67        8.98      6.54 o 
   8   4   5        4.54       -0.16      5.26 o 
 -11   5   5       26.13       -0.30      4.08 o 
 -10   5   5        5.67        2.38      3.09 o 
  -9   5   5        7.12        5.09      2.38 o 
  -8   5   5        9.71       10.37      2.60 o 
  -7   5   5       46.58       51.45      2.33 o 
  -6   5   5       30.17       35.78      2.29 o 
  -5   5   5        0.13        1.26      1.52 o 
  -4   5   5       10.93        9.91      1.66 o 
  -3   5   5        0.01        0.01      1.16 o 
  -2   5   5       42.89       44.43      1.47 o 
  -1   5   5       56.52       64.21      1.91 o 
   0   5   5      107.78      105.70      3.45 o 
   1   5   5      103.90      111.48      2.87 o 
   2   5   5      138.84      143.82      4.19 o 
   3   5   5        7.37       11.32      3.49 o 
   4   5   5        4.19        6.56      4.32 o 
   5   5   5      118.36      111.92      8.39 o 
   6   5   5        9.63        7.09      4.83 o 
   7   5   5        2.81        3.50      5.02 o 
   8   5   5        3.77        2.68      5.12 o 
 -11   6   5       21.00        0.35      4.67 o 
 -10   6   5        0.44        0.49      3.52 o 
  -9   6   5        3.80        5.62      2.46 o 
  -8   6   5       72.63       78.05      2.87 o 
  -7   6   5       41.80       48.98      2.57 o 
  -6   6   5       17.17       18.10      1.56 o 
  -5   6   5       28.62       29.92      2.88 o 
  -4   6   5       38.46       34.21      2.29 o 
  -3   6   5        1.29        1.33      1.46 o 
  -2   6   5      109.92      115.63      1.73 o 
  -1   6   5       50.05       48.25      1.96 o 
   0   6   5      149.05      137.50      4.33 o 
   1   6   5       18.00       15.03      1.92 o 
   2   6   5        0.84        0.34      2.83 o 
   3   6   5        8.48       14.45      3.09 o 
   4   6   5      201.71      192.78      6.57 o 
   5   6   5        1.03        1.53      4.10 o 
   6   6   5        5.23        3.47      4.05 o 
   7   6   5       13.94        8.19      5.24 o 
   8   6   5        7.09        2.03      5.31 o 
 -11   7   5        0.05       -0.29      3.06 o 
 -10   7   5        0.00       -0.62      2.87 o 
  -9   7   5       36.68       27.48      6.06 o 
  -8   7   5        0.51        2.46      2.06 o 
  -7   7   5       10.34        7.65      2.11 o 
  -6   7   5      176.52      178.16      3.19 o 
  -5   7   5       28.06       26.77      2.25 o 
  -4   7   5      310.83      288.36      3.81 o 
  -3   7   5      174.87      175.17      2.61 o 
  -2   7   5        8.98       13.11      2.18 o 
  -1   7   5       24.70       22.62      1.41 o 
   0   7   5       76.21       85.92      3.45 o 
   1   7   5        6.36        9.46      2.14 o 
   2   7   5        2.85        4.05      2.93 o 
   3   7   5       27.26       31.57      3.16 o 
   4   7   5       38.46       51.30      3.77 o 
   5   7   5        2.72        4.41      4.49 o 
   6   7   5       45.49       55.31     10.00 o 
   7   7   5       13.24       10.21      4.82 o 
   8   7   5        0.55       -0.68      5.50 o 
 -11   8   5       18.78       -0.82      4.61 o 
 -10   8   5       33.92       41.34      4.16 o 
  -9   8   5       19.39       19.40      4.08 o 
  -8   8   5        7.87        7.44      1.92 o 
  -7   8   5        1.38        3.28      1.46 o 
  -6   8   5       14.96       14.82      1.20 o 
  -5   8   5        3.11        3.65      2.09 o 
  -4   8   5      567.63      562.07      5.33 o 
  -3   8   5        0.40       -0.21      0.48 o 
  -2   8   5        3.17        3.06      0.96 o 
  -1   8   5        0.47        0.89      1.11 o 
   0   8   5       96.59      109.41      3.37 o 
   1   8   5      254.30      240.46      3.66 o 
   2   8   5       61.12       60.42      2.93 o 
   3   8   5        1.57       -0.27      2.57 o 
   4   8   5       63.58       67.42      4.08 o 
   5   8   5        0.00       -2.79      3.85 o 
   6   8   5       36.61       40.35      7.22 o 
   7   8   5        0.51        2.44      5.04 o 
 -11   9   5       17.93        1.28      4.39 o 
 -10   9   5       12.40        5.57      3.29 o 
  -9   9   5        0.65        2.60      2.10 o 
  -8   9   5       16.74       11.42      2.38 o 
  -7   9   5        0.70        1.98      1.18 o 
  -6   9   5      317.35      324.63      7.05 o 
  -5   9   5        8.11        6.59      2.43 o 
  -4   9   5        0.01        1.46      1.46 o 
  -3   9   5       21.59       23.13      2.33 o 
  -2   9   5      384.97      392.33      9.50 o 
  -1   9   5      720.00      748.12     12.85 o 
   0   9   5       34.43       39.70      4.36 o 
   1   9   5      280.93      297.23      3.50 o 
   2   9   5      333.12      342.30      5.26 o 
   3   9   5        0.73       -0.87      2.73 o 
   4   9   5       26.03       24.09      3.63 o 
   5   9   5       56.39       55.29      7.22 o 
   6   9   5        2.27        2.30      3.69 o 
   7   9   5        0.02        0.11      4.20 o 
 -11  10   5        1.39        1.22      4.11 o 
 -10  10   5        1.85       -0.15      4.12 o 
  -9  10   5        2.62        2.78      2.80 o 
  -8  10   5       24.40       20.36      2.37 o 
  -7  10   5        7.25       10.90      1.32 o 
  -6  10   5        0.04       -0.86      2.55 o 
  -5  10   5      158.56      168.53      3.42 o 
  -4  10   5      186.51      181.37      4.26 o 
  -3  10   5        9.61        8.56      0.77 o 
  -2  10   5       39.71       42.07      1.75 o 
  -1  10   5        0.00        1.49      4.34 o 
   0  10   5        7.06        9.52      4.16 o 
   1  10   5      286.09      267.76      4.69 o 
   2  10   5       30.81       30.78      2.20 o 
   3  10   5       90.30       94.53      3.31 o 
   4  10   5       14.23       13.86      3.42 o 
   5  10   5        0.91        0.39      3.14 o 
   6  10   5        0.14       -1.46      4.07 o 
   7  10   5        1.50        4.97      4.73 o 
 -11  11   5        1.63       -0.59      4.83 o 
 -10  11   5        2.35        0.27      3.84 o 
  -9  11   5        1.83        2.86      4.05 o 
  -8  11   5       42.61       42.30      5.14 o 
  -7  11   5       73.98       82.99      5.50 o 
  -6  11   5       19.65       18.14      3.47 o 
  -5  11   5       49.67       56.34      2.48 o 
  -4  11   5       64.05       62.94      2.75 o 
  -3  11   5       52.84       53.66      3.45 o 
  -2  11   5       86.86       86.21      1.85 o 
  -1  11   5       18.40       17.28      4.95 o 
   0  11   5      115.06      118.66      5.66 o 
   1  11   5       64.11       56.03      4.24 o 
   2  11   5        6.17        5.54      1.58 o 
   3  11   5        1.18        4.14      2.44 o 
   4  11   5       51.72       46.52      3.52 o 
   5  11   5        0.03       -1.52      3.03 o 
   6  11   5        4.27        7.73      4.17 o 
   7  11   5        1.71        1.98      5.61 o 
 -10  12   5        4.56       -0.17      4.29 o 
  -9  12   5       25.89       21.19      6.61 o 
  -8  12   5       93.54      104.94      4.99 o 
  -7  12   5      252.85      262.53      8.40 o 
  -6  12   5        2.52        6.60      3.38 o 
  -5  12   5      107.52      105.24      3.59 o 
  -4  12   5      126.30      121.07      3.04 o 
  -3  12   5        6.35        7.55      3.87 o 
  -2  12   5       41.86       43.69      3.83 o 
  -1  12   5       19.39       19.04      4.55 o 
   0  12   5      285.85      320.56      7.89 o 
   1  12   5      520.65      538.59      8.66 o 
   2  12   5       12.90       14.68      1.22 o 
   3  12   5        1.33        1.36      2.40 o 
   4  12   5       39.29       38.33      5.77 o 
   5  12   5        3.30       -0.76      2.90 o 
   6  12   5        2.70       -0.78      4.10 o 
   7  12   5       30.66       30.83      7.78 o 
 -10  13   5        0.52        1.38      3.91 o 
  -9  13   5        0.01       -1.63      3.51 o 
  -8  13   5       11.94       11.85      4.01 o 
  -7  13   5        5.09        2.26      3.38 o 
  -6  13   5      322.24      335.14      5.48 o 
  -5  13   5        0.22        0.13      2.08 o 
  -4  13   5       14.97       14.68      1.49 o 
  -3  13   5        0.51       -0.18      2.83 o 
  -2  13   5       30.58       32.43      3.75 o 
  -1  13   5        5.05        5.07      4.28 o 
   0  13   5      191.77      218.03      7.06 o 
   1  13   5      205.30      197.15      7.83 o 
   2  13   5        8.75        7.26      1.40 o 
   3  13   5        2.09        2.44      1.86 o 
   4  13   5       27.04       31.62      5.82 o 
   5  13   5        6.38        5.03      3.32 o 
   6  13   5        3.70        2.55      3.93 o 
   7  13   5        0.55        1.13      4.59 o 
 -10  14   5       18.20       17.86      6.26 o 
  -9  14   5        0.04        1.35      3.44 o 
  -8  14   5        0.33        0.10      2.98 o 
  -7  14   5       92.10       92.47      4.07 o 
  -6  14   5      110.02      114.36      3.76 o 
  -5  14   5       93.38       96.91      2.60 o 
  -4  14   5       25.95       21.91      1.98 o 
  -3  14   5       43.62       48.75      5.28 o 
  -2  14   5       16.86       16.39      4.12 o 
  -1  14   5       13.21       11.71      2.23 o 
   0  14   5       17.87       22.09      6.10 o 
   1  14   5       60.41       67.57      7.59 o 
   2  14   5        9.69        8.79      1.91 o 
   3  14   5        2.14        1.63      1.68 o 
   4  14   5        0.09        0.02      2.29 o 
   5  14   5       54.61       67.63      4.92 o 
   6  14   5        0.42        1.01      4.65 o 
 -10  15   5        5.79        9.79      4.53 o 
  -9  15   5       13.08       14.96      4.75 o 
  -8  15   5        0.00        0.80      3.51 o 
  -7  15   5      158.35      160.68      4.43 o 
  -6  15   5        5.23        5.81      2.31 o 
  -5  15   5       10.37       12.62      1.81 o 
  -4  15   5        2.53        2.37      0.65 o 
  -3  15   5        3.94        4.66      3.47 o 
  -2  15   5        0.66       -0.49      3.75 o 
  -1  15   5       87.30       85.75      4.79 o 
   0  15   5      192.10      205.15      8.45 o 
   1  15   5      210.07      210.97      7.78 o 
   2  15   5       30.34       42.32      4.91 o 
   3  15   5        9.50       12.46      2.16 o 
   4  15   5        0.22       -2.17      2.39 o 
   5  15   5        0.39        2.42      2.87 o 
   6  15   5       32.10       34.37      8.55 o 
  -9  16   5        3.64        5.68      3.89 o 
  -8  16   5        0.22        0.41      3.43 o 
  -7  16   5       28.80       25.69      3.15 o 
  -6  16   5        6.30        6.96      2.82 o 
  -5  16   5        0.49        1.55      1.37 o 
  -4  16   5       14.32       16.81      4.35 o 
  -3  16   5       76.57       80.60      4.38 o 
  -2  16   5        0.05        0.74      3.55 o 
  -1  16   5       79.58       78.32      4.12 o 
   0  16   5        0.97        2.72      3.23 o 
   1  16   5       19.88       21.82      5.66 o 
   2  16   5       12.36        9.35      4.67 o 
   3  16   5       22.56       18.15      4.31 o 
   4  16   5        0.05        0.06      1.79 o 
   5  16   5        0.05        1.23      2.92 o 
   6  16   5       19.00       20.91      8.73 o 
  -9  17   5        2.60        6.52      4.44 o 
  -8  17   5        0.15        3.28      3.98 o 
  -7  17   5        0.39       -0.26      2.59 o 
  -6  17   5       24.16       20.91      2.79 o 
  -5  17   5        0.25       -0.02      1.39 o 
  -4  17   5       22.12       23.23      4.45 o 
  -3  17   5        7.60        6.33      4.18 o 
  -2  17   5       46.09       50.86      4.89 o 
  -1  17   5        0.03       -0.89      2.05 o 
   0  17   5       11.35        7.80      3.17 o 
   1  17   5       35.12       26.89      8.11 o 
   2  17   5        1.16        5.34      6.02 o 
   3  17   5        1.32       -2.34      5.72 o 
   4  17   5        2.64        2.34      5.56 o 
   5  17   5        3.33        3.17      5.93 o 
   6  17   5       11.78       13.08      7.05 o 
  -9  18   5        0.24        0.75      4.87 o 
  -8  18   5        9.92       10.31      4.14 o 
  -7  18   5        7.84        6.69      2.72 o 
  -6  18   5        1.00        2.79      2.36 o 
  -5  18   5        2.72        2.55      1.19 o 
  -4  18   5        0.71        3.09      3.62 o 
  -3  18   5        2.42        2.41      4.24 o 
  -2  18   5        7.26        9.10      4.27 o 
  -1  18   5       23.01       22.62      3.17 o 
   0  18   5       41.85       42.34      3.57 o 
   1  18   5        0.09        0.77      3.53 o 
   2  18   5        2.16        6.19      3.49 o 
   3  18   5        6.62        4.42      5.26 o 
   4  18   5        0.53        2.47      6.40 o 
   5  18   5       47.75       75.67     26.00 o 
  -8  19   5       29.33       28.20      4.20 o 
  -7  19   5        0.06       -0.11      2.47 o 
  -6  19   5        4.40        3.64      2.99 o 
  -5  19   5        1.94        1.21      1.28 o 
  -4  19   5       23.37       24.56      4.10 o 
  -3  19   5       44.94       55.03      4.65 o 
  -2  19   5      198.49      207.03      7.00 o 
  -1  19   5       16.76       14.27      1.92 o 
   0  19   5       16.53       11.50      3.39 o 
   1  19   5        8.70        2.27      3.77 o 
   2  19   5       44.04       45.81     15.28 o 
   3  19   5        1.86        0.07      3.41 o 
   4  19   5        0.00       -0.29      6.40 o 
   5  19   5       64.58      101.15      9.39 o 
  -8  20   5        6.04        6.28      4.61 o 
  -7  20   5        2.04        2.20      4.55 o 
  -6  20   5        1.01        1.93      7.14 o 
  -5  20   5        2.77        7.35      4.12 o 
  -4  20   5       24.34       20.92      4.20 o 
  -3  20   5       73.28       68.01      4.58 o 
  -2  20   5        6.48        9.95      5.75 o 
  -1  20   5        0.22       -0.36      1.38 o 
   0  20   5       44.52       43.20      5.38 o 
   1  20   5        0.48        0.16      2.40 o 
   2  20   5       20.19       22.21      6.80 o 
   3  20   5        0.66       -1.62      3.90 o 
   4  20   5        0.01        2.91      4.43 o 
  -7  21   5        1.86       -1.47      6.69 o 
  -6  21   5        2.01        3.37      6.55 o 
  -5  21   5        3.25        3.54      4.61 o 
  -4  21   5        1.76       -1.56      4.14 o 
  -3  21   5       11.64       12.16      4.48 o 
  -2  21   5       74.88       77.16      6.11 o 
  -1  21   5       20.01       16.36      8.39 o 
   0  21   5       22.12       21.85      2.79 o 
   1  21   5        0.16       -0.22      2.81 o 
   2  21   5        0.63        3.14      3.61 o 
   3  21   5        0.55        5.70      4.35 o 
   4  21   5        0.25        2.61      4.98 o 
  -7  22   5        2.06       -5.86      7.23 o 
  -6  22   5       26.60       34.70      6.08 o 
  -5  22   5        6.99        2.98      5.70 o 
  -4  22   5        0.19       -2.01      4.37 o 
  -3  22   5       18.40       18.68      4.70 o 
  -2  22   5       24.74       28.06      5.13 o 
  -1  22   5       89.99      106.25      6.02 o 
   0  22   5        6.90        1.89      2.46 o 
   1  22   5        1.27       -2.22      3.30 o 
   2  22   5        6.40        4.62      5.27 o 
   3  22   5        0.10        0.51      5.13 o 
  -6  23   5        7.35       11.36      5.86 o 
  -5  23   5        0.57        1.32      5.73 o 
  -4  23   5       15.16       13.93      4.79 o 
  -3  23   5        0.48        0.49      4.38 o 
  -2  23   5        9.86       15.63      5.00 o 
  -1  23   5       64.71       82.69      6.75 o 
   0  23   5       12.19       17.51      7.95 o 
   1  23   5       11.73        9.10      4.77 o 
   2  23   5        0.03        0.42      3.45 o 
   3  23   5        2.64        2.42      4.93 o 
  -6  24   5        1.25        0.39      5.55 o 
  -5  24   5        3.04        1.87      6.82 o 
  -4  24   5        1.82        4.77      5.41 o 
  -3  24   5        1.06        2.59      4.81 o 
  -2  24   5        0.17       -4.18      5.84 o 
  -1  24   5       44.46       56.31      6.99 o 
   0  24   5        0.02       -0.74      6.96 o 
   1  24   5        7.70        3.45      6.63 o 
   2  24   5        1.24       -0.66      3.65 o 
  -5  25   5       10.51       11.77      5.84 o 
  -4  25   5        0.90       -2.06      4.95 o 
  -3  25   5        0.03       -0.94      5.82 o 
  -2  25   5        5.87        4.22      5.10 o 
  -1  25   5        4.22        1.39      5.16 o 
   0  25   5       18.74        7.41      7.44 o 
   1  25   5        0.27       -3.45      8.81 o 
  -3  26   5        0.48        2.02      5.80 o 
  -2  26   5        3.82        2.08      7.75 o 
  -1  26   5        9.18       12.14      8.51 o 
   0  26   5       14.52        0.05      6.49 o 
 -11   0   6        5.66        0.87      4.17 o 
 -10   0   6        0.42        0.10      3.46 o 
  -9   0   6       50.75       50.72      4.96 o 
  -8   0   6        2.51        2.08      2.92 o 
  -7   0   6       36.28       37.58      3.74 o 
  -6   0   6      141.36      138.10      3.89 o 
  -5   0   6        9.90       12.17      2.48 o 
  -4   0   6        0.56        0.73      2.57 o 
  -3   0   6      187.49      201.75      6.71 o 
  -2   0   6      117.96      113.74      4.82 o 
  -1   0   6      139.14      131.08      4.87 o 
   0   0   6        4.46        4.14      5.00 o 
   1   0   6       18.96       17.54      4.61 o 
   2   0   6        1.97        4.81      3.69 o 
   3   0   6       36.87       45.03      4.97 o 
   4   0   6       78.42       83.54     12.28 o 
   5   0   6       24.41       19.80      5.90 o 
   6   0   6       10.88       -0.32      5.82 o 
   7   0   6       17.13        0.05      6.40 o 
 -11   1   6        0.73        1.16      3.23 o 
 -10   1   6       17.16       11.95      5.05 o 
  -9   1   6        0.01        1.54      3.25 o 
  -8   1   6       13.88       13.49      2.45 o 
  -7   1   6        9.72        9.55      2.36 o 
  -6   1   6       17.96       17.54      2.03 o 
  -5   1   6       10.40       10.52      1.62 o 
  -4   1   6        1.09        0.31      1.58 o 
  -3   1   6        2.14        3.23      1.63 o 
  -2   1   6      101.75      105.11      2.23 o 
  -1   1   6       90.38       97.65      2.99 o 
   0   1   6       14.99       12.46      4.30 o 
   1   1   6       40.88       37.21      4.14 o 
   2   1   6        2.03        1.66      2.54 o 
   3   1   6      118.40      133.04      5.48 o 
   4   1   6        1.14        1.49      3.39 o 
   5   1   6        1.79        0.09      3.94 o 
   6   1   6       52.34       69.57      5.49 o 
   7   1   6        0.47        0.26      5.48 o 
 -11   2   6        1.72        0.17      3.21 o 
 -10   2   6        5.49        2.66      2.74 o 
  -9   2   6        0.13        0.84      2.89 o 
  -8   2   6        6.60        5.58      2.43 o 
  -7   2   6        2.57        3.65      2.05 o 
  -6   2   6      139.55      126.86      4.31 o 
  -5   2   6       71.46       59.78      2.23 o 
  -4   2   6        4.51        4.32      2.33 o 
  -3   2   6        6.93        8.27      1.93 o 
  -2   2   6        3.49        4.51      1.64 o 
  -1   2   6       41.83       39.87      2.27 o 
   0   2   6       51.11       54.75      4.26 o 
   1   2   6       51.28       48.47      3.57 o 
   2   2   6      189.40      189.84      4.24 o 
   3   2   6       24.58       21.70      4.00 o 
   4   2   6        0.32       -1.80      4.12 o 
   5   2   6        3.37        7.36      3.97 o 
   6   2   6        4.23        0.14      4.51 o 
   7   2   6       17.56        0.32      5.87 o 
 -11   3   6        0.17        1.17      3.31 o 
 -10   3   6        0.37       -0.34      2.63 o 
  -9   3   6        6.71        5.45      3.29 o 
  -8   3   6       31.47       34.71      3.03 o 
  -7   3   6        3.48        2.18      1.83 o 
  -6   3   6      147.42      158.24      4.22 o 
  -5   3   6      249.70      246.42      5.25 o 
  -4   3   6      104.04      111.39      2.52 o 
  -3   3   6       15.16       12.98      1.82 o 
  -2   3   6       35.23       34.10      1.81 o 
  -1   3   6        7.91        8.46      1.65 o 
   0   3   6        0.81       -0.95      3.11 o 
   1   3   6      174.85      194.79      4.54 o 
   2   3   6       14.72       12.43      3.07 o 
   3   3   6       19.25       22.43      3.83 o 
   4   3   6        1.00        2.29      4.74 o 
   5   3   6        0.20        2.81      3.88 o 
   6   3   6        0.98        0.57      5.30 o 
   7   3   6        3.87       -0.44      4.62 o 
 -11   4   6        2.64        0.97      3.71 o 
 -10   4   6        1.69       -1.06      2.68 o 
  -9   4   6        0.18        2.51      2.85 o 
  -8   4   6       18.95       16.03      2.26 o 
  -7   4   6       50.88       53.06      2.67 o 
  -6   4   6       87.47       76.48      2.72 o 
  -5   4   6     1156.82     1135.41     10.71 o 
  -4   4   6      210.62      215.67      2.99 o 
  -3   4   6       58.57       63.20      1.89 o 
  -2   4   6       59.49       58.32      1.69 o 
  -1   4   6       32.17       33.06      2.72 o 
   0   4   6       69.80       81.07      4.54 o 
   1   4   6        4.86        2.74      3.04 o 
   2   4   6      211.04      215.56      6.50 o 
   3   4   6       85.31       95.01      5.44 o 
   4   4   6       39.85       35.03      4.40 o 
   5   4   6       22.35       25.87      4.15 o 
   6   4   6        9.67        9.48      7.81 o 
   7   4   6       33.34       48.81     20.70 o 
 -11   5   6        0.27       -2.16      3.43 o 
 -10   5   6        4.89        3.00      2.72 o 
  -9   5   6        0.85        1.59      2.52 o 
  -8   5   6       37.19       34.96      2.49 o 
  -7   5   6       72.49       75.33      2.41 o 
  -6   5   6      135.94      134.48      2.73 o 
  -5   5   6       24.76       21.91      3.35 o 
  -4   5   6       12.32       11.42      1.54 o 
  -3   5   6       40.75       49.12      1.66 o 
  -2   5   6        0.79        1.05      1.18 o 
  -1   5   6        7.31        6.40      1.78 o 
   0   5   6       63.35       63.97      5.77 o 
   1   5   6       36.19       34.85      2.73 o 
   2   5   6       15.12       15.53      2.77 o 
   3   5   6      279.93      298.84     11.09 o 
   4   5   6        0.00        1.27      3.50 o 
   5   5   6        0.24        0.97      4.63 o 
   6   5   6       20.59       10.27      4.64 o 
   7   5   6        1.62       -0.33      4.69 o 
 -11   6   6        2.61        0.32      3.47 o 
 -10   6   6        0.25        0.03      2.38 o 
  -9   6   6        0.92        1.42      2.18 o 
  -8   6   6        0.07        2.21      2.34 o 
  -7   6   6       18.17       17.18      2.42 o 
  -6   6   6      130.82      131.01      4.08 o 
  -5   6   6       68.76       58.37      3.58 o 
  -4   6   6      105.53       97.21      2.43 o 
  -3   6   6        5.80        7.91      1.38 o 
  -2   6   6       25.27       27.14      1.77 o 
  -1   6   6       15.17       15.30      1.77 o 
   0   6   6        6.69        7.36      3.44 o 
   1   6   6       59.95       64.32      2.55 o 
   2   6   6        5.43        7.01      2.38 o 
   3   6   6      211.92      240.20      4.93 o 
   4   6   6        7.37        7.92      3.43 o 
   5   6   6       20.12       10.43      4.97 o 
   6   6   6       11.51       17.17      4.47 o 
   7   6   6        0.24        2.30      4.97 o 
 -11   7   6        1.04       -0.19      3.66 o 
 -10   7   6        0.12       -0.86      2.81 o 
  -9   7   6        0.28        1.53      2.59 o 
  -8   7   6       44.64       43.81      3.30 o 
  -7   7   6        6.72        8.11      2.14 o 
  -6   7   6      106.88      106.46      3.51 o 
  -5   7   6        0.01        0.62      2.02 o 
  -4   7   6      928.11      914.26      8.94 o 
  -3   7   6       16.46       15.69      1.34 o 
  -2   7   6        0.00       -0.03      1.06 o 
  -1   7   6       21.99       22.02      1.97 o 
   0   7   6      208.67      200.65      4.37 o 
   1   7   6       50.69       53.16      3.16 o 
   2   7   6      107.31      100.29      3.23 o 
   3   7   6      118.20      118.75      3.88 o 
   4   7   6       23.01       19.14      3.90 o 
   5   7   6        0.37       -1.13      3.99 o 
   6   7   6        4.42        9.58      4.74 o 
   7   7   6        3.38        3.71      4.54 o 
 -11   8   6        1.29        0.33      4.34 o 
 -10   8   6        4.79        2.95      3.57 o 
  -9   8   6        0.04        1.75      1.94 o 
  -8   8   6       62.26       69.55      3.95 o 
  -7   8   6        3.85        3.40      2.90 o 
  -6   8   6       37.92       43.94      3.13 o 
  -5   8   6      101.31      108.14      3.59 o 
  -4   8   6       40.46       36.81      3.22 o 
  -3   8   6       12.38       12.79      1.22 o 
  -2   8   6        1.98        2.66      1.29 o 
  -1   8   6       21.53       20.14      2.16 o 
   0   8   6        0.02       -0.78      1.24 o 
   1   8   6      110.56      123.85      4.34 o 
   2   8   6      109.24      112.66      3.35 o 
   3   8   6       45.68       52.38      3.53 o 
   4   8   6       22.30       19.76      4.68 o 
   5   8   6        4.27        3.47      3.88 o 
   6   8   6        0.04        0.91      4.16 o 
 -11   9   6        0.06       -0.44      3.84 o 
 -10   9   6        4.04        1.94      4.86 o 
  -9   9   6       18.62       11.82      4.37 o 
  -8   9   6        3.27        2.54      1.29 o 
  -7   9   6       51.54       54.46      3.42 o 
  -6   9   6        2.50        3.00      2.26 o 
  -5   9   6        0.22        1.32      1.72 o 
  -4   9   6       39.85       42.40      2.48 o 
  -3   9   6        0.02        0.68      0.92 o 
  -2   9   6       37.16       37.55      2.47 o 
  -1   9   6      203.62      217.51      6.44 o 
   0   9   6      144.97      144.31      2.10 o 
   1   9   6        3.56        3.90      2.92 o 
   2   9   6        9.00       11.19      1.89 o 
   3   9   6       66.33       58.31      3.21 o 
   4   9   6      121.48      119.98      4.92 o 
   5   9   6        1.78        1.64      3.21 o 
   6   9   6        4.87        5.24      4.47 o 
 -10  10   6        3.77        1.84      4.01 o 
  -9  10   6        1.42        2.06      4.08 o 
  -8  10   6       21.67       15.71      3.41 o 
  -7  10   6       44.86       59.28      3.65 o 
  -6  10   6       26.59       26.25      2.56 o 
  -5  10   6        5.86        9.49      2.00 o 
  -4  10   6       14.03       10.67      2.12 o 
  -3  10   6       60.13       63.88      4.46 o 
  -2  10   6       73.73       75.52      2.94 o 
  -1  10   6      113.18      110.15      6.61 o 
   0  10   6       45.61       47.20      5.53 o 
   1  10   6      193.11      202.30      5.38 o 
   2  10   6        0.12        1.48      2.19 o 
   3  10   6      100.38       99.70      7.37 o 
   4  10   6       45.64       41.90      9.17 o 
   5  10   6        1.14        1.30      3.12 o 
   6  10   6        0.00       -0.06      3.47 o 
 -10  11   6        6.83        2.04      3.87 o 
  -9  11   6        1.66        3.05      4.07 o 
  -8  11   6        0.43        0.89      3.02 o 
  -7  11   6       23.84       15.60      3.73 o 
  -6  11   6        0.13        0.30      2.06 o 
  -5  11   6        1.82        2.69      1.60 o 
  -4  11   6       63.38       59.73      3.63 o 
  -3  11   6      100.30       99.99      4.95 o 
  -2  11   6       14.33       13.04      1.40 o 
  -1  11   6        0.70       -1.32      4.95 o 
   0  11   6      214.15      234.78     11.18 o 
   1  11   6      378.48      397.21     30.12 o 
   2  11   6       15.36       19.66      3.36 o 
   3  11   6       23.73       33.54      4.36 o 
   4  11   6       23.48       19.19      4.34 o 
   5  11   6        8.81        5.39      3.29 o 
   6  11   6        0.16       -0.33      3.46 o 
 -10  12   6       13.51        9.44      3.87 o 
  -9  12   6       30.42       36.16      4.09 o 
  -8  12   6       10.75       11.79      3.28 o 
  -7  12   6        0.01       -0.80      3.17 o 
  -6  12   6       82.75       80.25      2.95 o 
  -5  12   6        4.74        3.11      1.43 o 
  -4  12   6       31.69       24.38      1.82 o 
  -3  12   6        1.06        0.76      3.66 o 
  -2  12   6       11.53        9.28      1.91 o 
  -1  12   6        4.28        2.78      5.37 o 
   0  12   6      483.96      509.68     10.71 o 
   1  12   6        2.83        0.46      6.08 o 
   2  12   6        8.31        3.06      1.72 o 
   3  12   6        0.35       -0.03      1.85 o 
   4  12   6       27.26       26.01      2.61 o 
   5  12   6        2.36        3.94      2.96 o 
   6  12   6        0.00        1.28      3.52 o 
 -10  13   6        0.16        0.74      3.82 o 
  -9  13   6        0.40        0.59      3.33 o 
  -8  13   6        0.61        1.97      3.55 o 
  -7  13   6        1.16        3.86      3.10 o 
  -6  13   6        0.04        1.33      2.12 o 
  -5  13   6        9.36        9.32      2.83 o 
  -4  13   6        3.64        3.38      5.11 o 
  -3  13   6       44.10       47.48      6.80 o 
  -2  13   6        0.32        0.10      1.11 o 
  -1  13   6       15.21       15.56      8.05 o 
   0  13   6      158.42      157.09      7.61 o 
   1  13   6       13.07        6.08      7.22 o 
   2  13   6        1.83        2.43      1.37 o 
   3  13   6        9.75        5.65      1.60 o 
   4  13   6        0.04        0.14      1.95 o 
   5  13   6        2.49        1.56      5.08 o 
 -10  14   6        1.90        4.65      4.52 o 
  -9  14   6        3.38        5.24      3.89 o 
  -8  14   6       58.06       70.34      5.06 o 
  -7  14   6       43.42       41.35      5.11 o 
  -6  14   6       37.75       43.76      2.51 o 
  -5  14   6       26.33       22.72      2.59 o 
  -4  14   6       10.63       10.27      3.84 o 
  -3  14   6        8.82        7.49      3.99 o 
  -2  14   6       52.35       52.10      4.58 o 
  -1  14   6       69.97       77.70      7.17 o 
   0  14   6      185.73      192.27      9.24 o 
   1  14   6       22.56       16.97      9.50 o 
   2  14   6       55.34       53.46      5.75 o 
   3  14   6        2.67        6.37      6.12 o 
   4  14   6        8.73       10.77      5.91 o 
   5  14   6        0.18       -0.74      6.12 o 
  -9  15   6       17.57        9.44      3.73 o 
  -8  15   6       72.52       79.13      6.48 o 
  -7  15   6       31.38       33.59      2.91 o 
  -6  15   6        2.44        1.37      1.63 o 
  -5  15   6       26.71       19.81      3.46 o 
  -4  15   6        0.14        2.03      3.64 o 
  -3  15   6       56.85       59.45      5.42 o 
  -2  15   6        6.23        4.94      4.09 o 
  -1  15   6       97.48      100.38      8.76 o 
   0  15   6        0.31        4.71      5.43 o 
   1  15   6       16.46       10.66      6.91 o 
   2  15   6       36.87       57.15      9.80 o 
   3  15   6       71.97       84.82      6.51 o 
   4  15   6        1.98        7.11      5.91 o 
   5  15   6       16.18        7.03      7.75 o 
  -9  16   6        0.00       -3.11      3.48 o 
  -8  16   6        0.18        0.60      4.47 o 
  -7  16   6        7.87        4.17      2.42 o 
  -6  16   6        6.05        6.34      1.85 o 
  -5  16   6        4.57        3.69      3.75 o 
  -4  16   6       12.62       12.53      4.14 o 
  -3  16   6        4.28        7.70      4.32 o 
  -2  16   6        4.19        1.50      5.24 o 
  -1  16   6       13.39       14.86      2.50 o 
   0  16   6       12.11       14.61      5.92 o 
   1  16   6        0.17        2.27      6.68 o 
   2  16   6        4.63        7.38      8.80 o 
   3  16   6        0.85       -1.93      5.51 o 
   4  16   6        5.40        8.74      6.22 o 
   5  16   6        0.12        0.86      7.45 o 
  -9  17   6        0.13       -0.91      3.27 o 
  -8  17   6        5.93        1.68      3.36 o 
  -7  17   6        0.24        0.58      2.84 o 
  -6  17   6       21.96       25.40      9.16 o 
  -5  17   6        0.74        0.72      3.73 o 
  -4  17   6        4.95        7.26      4.21 o 
  -3  17   6      106.33      107.54      6.17 o 
  -2  17   6        5.26        5.64      4.40 o 
  -1  17   6       14.53       11.60      2.83 o 
   0  17   6        0.22        0.44      2.67 o 
   1  17   6        0.00        3.92      9.51 o 
   2  17   6       17.94       22.26      7.21 o 
   3  17   6        2.96        4.52      5.67 o 
   4  17   6        0.56        4.32      8.83 o 
  -8  18   6        2.77        1.60      8.00 o 
  -7  18   6        1.66        2.14      8.03 o 
  -6  18   6        0.00       -2.48      5.09 o 
  -5  18   6       65.35       71.85      5.93 o 
  -4  18   6       28.69       33.38      5.21 o 
  -3  18   6       89.05       86.56      5.62 o 
  -2  18   6        4.99        5.48      4.44 o 
  -1  18   6        6.80        1.88      5.43 o 
   0  18   6       13.00       14.14      3.48 o 
   1  18   6        0.64        3.45      3.14 o 
   2  18   6       31.02       36.74      7.71 o 
   3  18   6        2.75        2.40      9.71 o 
   4  18   6        0.88       -0.51      6.26 o 
  -8  19   6        1.01        2.61      8.18 o 
  -7  19   6        1.27        0.42      8.08 o 
  -6  19   6        6.08       10.20      5.47 o 
  -5  19   6       21.06       20.70      5.14 o 
  -4  19   6       51.44       55.18      5.28 o 
  -3  19   6        0.65       -4.35      5.01 o 
  -2  19   6       13.76        9.81      4.79 o 
  -1  19   6        1.89       -1.26      5.48 o 
   0  19   6       12.86       14.70      4.20 o 
   1  19   6        4.99        2.93      4.28 o 
   2  19   6        1.89        2.49      3.83 o 
   3  19   6       17.85        5.08      7.85 o 
  -7  20   6        3.05        2.91      7.07 o 
  -6  20   6        2.06       -1.00      6.02 o 
  -5  20   6        5.64        4.90      4.52 o 
  -4  20   6       25.86       30.04      4.74 o 
  -3  20   6       16.10       16.00      6.56 o 
  -2  20   6        1.32       -3.60      6.40 o 
  -1  20   6       33.69       49.32     13.58 o 
   0  20   6       12.43       14.12     10.59 o 
   1  20   6       15.78        6.41      4.70 o 
   2  20   6        2.89        4.32      5.03 o 
   3  20   6       13.20       10.30      4.67 o 
  -7  21   6        1.11        1.27      5.81 o 
  -6  21   6        1.86        1.74      7.20 o 
  -5  21   6        3.56        7.42      4.68 o 
  -4  21   6        0.55        2.56      4.40 o 
  -3  21   6       10.40       13.94      5.16 o 
  -2  21   6       15.28       24.18      5.97 o 
  -1  21   6        0.31        2.38      5.51 o 
   0  21   6        2.62       -2.73      7.34 o 
   1  21   6        0.37       -2.38      6.84 o 
   2  21   6       11.12       10.14      5.07 o 
  -6  22   6        4.66        7.15      5.87 o 
  -5  22   6        0.00        2.74      5.66 o 
  -4  22   6       37.49       43.35      5.58 o 
  -3  22   6        6.29        6.27      5.74 o 
  -2  22   6       16.66       17.16      6.58 o 
  -1  22   6       16.83       15.00      6.69 o 
   0  22   6        3.14        2.48      6.69 o 
   1  22   6        0.37        5.70      7.07 o 
   2  22   6        7.97        3.53      3.61 o 
  -5  23   6        1.65        4.09      4.89 o 
  -4  23   6        2.15       -0.28      5.09 o 
  -3  23   6        8.70        8.97      5.42 o 
  -2  23   6       27.74       41.81      6.02 o 
  -1  23   6        3.30        3.18      5.34 o 
   0  23   6        2.67        2.41      6.92 o 
   1  23   6       19.31        8.08      9.69 o 
  -4  24   6        5.94       11.25      6.46 o 
  -3  24   6        0.08       -0.36      5.77 o 
  -2  24   6       26.87       35.75      7.01 o 
  -1  24   6       14.57        7.54      6.66 o 
   0  24   6        0.43        3.41      7.12 o 
 -11   1   7        4.61       -0.38      3.34 o 
 -10   1   7        1.03        3.94      2.80 o 
  -9   1   7       28.90       23.48      3.27 o 
  -8   1   7       50.82       51.60      2.88 o 
  -7   1   7        0.10        0.20      2.15 o 
  -6   1   7        3.34        0.59      2.68 o 
  -5   1   7        8.32        9.07      2.51 o 
  -4   1   7       14.52       17.93      2.03 o 
  -3   1   7       35.60       35.37      2.11 o 
  -2   1   7      144.07      148.24      2.75 o 
  -1   1   7      445.71      457.70      5.68 o 
   0   1   7        0.70       -0.03      2.61 o 
   1   1   7        3.21       -0.36      4.17 o 
   2   1   7        1.33        1.45      3.00 o 
   3   1   7        0.39        2.45      3.17 o 
   4   1   7        2.23       -0.25      4.08 o 
   5   1   7        2.57        8.31      5.01 o 
   6   1   7       11.19       -0.12      5.20 o 
 -11   2   7        0.14        1.45      3.27 o 
 -10   2   7       10.66        8.37      2.85 o 
  -9   2   7       17.86       10.22      3.12 o 
  -8   2   7        0.00        1.03      2.31 o 
  -7   2   7        0.01        0.31      2.64 o 
  -6   2   7        0.42        0.49      2.20 o 
  -5   2   7      125.89      128.95      3.20 o 
  -4   2   7       31.54       33.23      1.97 o 
  -3   2   7       20.25       25.84      1.84 o 
  -2   2   7      169.19      176.72      3.61 o 
  -1   2   7       53.09       51.04      2.86 o 
   0   2   7       58.22       69.39      4.24 o 
   1   2   7        0.11        4.05      5.48 o 
   2   2   7       23.77       23.46      3.15 o 
   3   2   7        6.16        5.88      3.50 o 
   4   2   7       24.50       18.72      4.30 o 
   5   2   7        1.08        1.86      4.53 o 
   6   2   7        2.90       -0.52      4.81 o 
 -11   3   7        3.58        2.59      3.36 o 
 -10   3   7        9.23        4.75      2.76 o 
  -9   3   7        7.24        6.13      2.81 o 
  -8   3   7       20.75       20.28      2.82 o 
  -7   3   7       42.38       48.29      3.38 o 
  -6   3   7        0.11       -2.69      2.69 o 
  -5   3   7        5.23        7.57      2.15 o 
  -4   3   7        1.10        2.52      1.59 o 
  -3   3   7        7.85        4.97      1.53 o 
  -2   3   7        3.41        3.21      2.15 o 
  -1   3   7       19.58       26.06      2.53 o 
   0   3   7        0.82        3.05      3.73 o 
   1   3   7        9.92       11.99      4.54 o 
   2   3   7        6.47        4.96      3.12 o 
   3   3   7        0.13        2.23      3.52 o 
   4   3   7        2.84        3.28      3.56 o 
   5   3   7        0.79       -1.44      4.49 o 
   6   3   7        2.20        1.83      4.46 o 
 -11   4   7        1.72        2.42      3.72 o 
 -10   4   7       10.39        6.89      3.23 o 
  -9   4   7        4.91        2.18      3.25 o 
  -8   4   7        3.40        2.66      2.23 o 
  -7   4   7       13.48        8.00      3.19 o 
  -6   4   7        0.05        0.24      2.74 o 
  -5   4   7        0.31        1.56      1.75 o 
  -4   4   7       11.11       11.24      1.81 o 
  -3   4   7       29.74       29.85      1.78 o 
  -2   4   7       29.57       34.06      2.15 o 
  -1   4   7       29.83       34.57      2.60 o 
   0   4   7        2.73        2.40      3.24 o 
   1   4   7        0.11        2.82      3.57 o 
   2   4   7        2.98       -0.48      2.90 o 
   3   4   7       16.89       22.23      3.76 o 
   4   4   7        1.32        4.51      3.53 o 
   5   4   7        0.04        7.34      8.86 o 
   6   4   7        1.53        1.63      4.32 o 
 -11   5   7        0.05        0.09     10.12 o 
 -10   5   7        4.86        1.39      3.44 o 
  -9   5   7        0.53        0.47      2.17 o 
  -8   5   7        3.13        1.25      2.43 o 
  -7   5   7       72.14       78.37      3.69 o 
  -6   5   7        1.58        3.55      2.66 o 
  -5   5   7       60.69       59.46      3.45 o 
  -4   5   7       70.17       74.29      2.54 o 
  -3   5   7       13.55       10.53      1.84 o 
  -2   5   7       27.95       28.34      1.79 o 
  -1   5   7       62.79       67.83      2.41 o 
   0   5   7      170.42      183.81      4.77 o 
   1   5   7       96.72      115.83      4.76 o 
   2   5   7       27.42       31.63      3.96 o 
   3   5   7       50.20       46.86      3.96 o 
   4   5   7        0.01       -3.00      3.59 o 
   5   5   7        1.59        3.05      4.67 o 
 -10   6   7        1.97        1.55      3.60 o 
  -9   6   7        1.00        1.15      2.75 o 
  -8   6   7        0.00        2.02      2.00 o 
  -7   6   7        0.23       -1.27      2.88 o 
  -6   6   7       12.29       14.16      3.22 o 
  -5   6   7       13.58       12.91      2.67 o 
  -4   6   7        0.17        1.51      1.36 o 
  -3   6   7        2.41        2.46      1.40 o 
  -2   6   7        5.21        4.87      1.47 o 
  -1   6   7       15.48       16.63      1.92 o 
   0   6   7       11.16       14.05      3.13 o 
   1   6   7        0.03        0.81      3.38 o 
   2   6   7       95.02       98.29      4.14 o 
   3   6   7        3.41        5.02      5.19 o 
   4   6   7       11.41        8.59      3.47 o 
   5   6   7        2.64        0.78      3.94 o 
 -10   7   7        1.90       -0.23      3.87 o 
  -9   7   7        0.03        0.05      3.80 o 
  -8   7   7        0.42        1.66      3.38 o 
  -7   7   7        0.83        0.26      2.52 o 
  -6   7   7       61.56       66.95      3.60 o 
  -5   7   7       47.44       47.43      3.04 o 
  -4   7   7        1.90        1.82      1.30 o 
  -3   7   7        0.10       -0.79      1.23 o 
  -2   7   7        8.86        6.55      1.62 o 
  -1   7   7       70.08       75.87      2.62 o 
   0   7   7       64.43       59.05      2.60 o 
   1   7   7        5.93        7.95      3.84 o 
   2   7   7        5.89        3.74      2.85 o 
   3   7   7        1.16        0.43      2.68 o 
   4   7   7        3.28        3.52      3.92 o 
   5   7   7        0.09        1.23      3.53 o 
 -10   8   7        0.05       -2.55      4.17 o 
  -9   8   7       11.34        8.14      4.02 o 
  -8   8   7       47.33       51.38      4.31 o 
  -7   8   7       21.39       17.89      3.29 o 
  -6   8   7      176.62      174.17      4.48 o 
  -5   8   7       47.15       48.31      3.11 o 
  -4   8   7        3.16        2.02      0.99 o 
  -3   8   7        0.55        0.21      1.05 o 
  -2   8   7       83.30       84.17      2.03 o 
  -1   8   7      153.66      143.63      4.66 o 
   0   8   7       25.14       30.26      2.19 o 
   1   8   7       17.42       14.66      6.59 o 
   2   8   7        0.45       -0.52      2.24 o 
   3   8   7        2.62        4.58      3.32 o 
   4   8   7        8.99        9.40      3.40 o 
   5   8   7        0.48       -0.33      3.93 o 
 -10   9   7        2.87        1.68      3.80 o 
  -9   9   7        3.20        3.12      4.24 o 
  -8   9   7       37.95       31.54      4.67 o 
  -7   9   7       45.31       44.39      4.31 o 
  -6   9   7        0.67       -1.73      2.98 o 
  -5   9   7       11.84        9.49      2.88 o 
  -4   9   7        3.91        1.58      1.72 o 
  -3   9   7       32.51       31.77      2.06 o 
  -2   9   7        1.04        0.27      1.85 o 
  -1   9   7       63.09       60.34      3.14 o 
   0   9   7      151.37      147.20      4.75 o 
   1   9   7       45.46       41.70      4.08 o 
   2   9   7        0.11        0.05      3.58 o 
   3   9   7        9.18        6.70      2.92 o 
   4   9   7        0.18        0.56      3.25 o 
   5   9   7        7.03        5.72      3.57 o 
 -10  10   7        0.13        5.30      4.27 o 
  -9  10   7       46.71       57.97      5.46 o 
  -8  10   7        1.11        0.33      3.51 o 
  -7  10   7       43.06       46.92      5.61 o 
  -6  10   7       13.52       10.77      3.05 o 
  -5  10   7        0.72       -0.60      2.19 o 
  -4  10   7        0.27        0.81      1.54 o 
  -3  10   7       11.75        8.73      1.75 o 
  -2  10   7        6.20        5.45      1.94 o 
  -1  10   7        0.68        1.14      5.61 o 
   0  10   7       55.66       32.98     22.98 o 
   1  10   7       11.27        8.32      4.83 o 
   2  10   7        9.52        4.69      2.64 o 
   3  10   7       24.12       19.68      4.09 o 
   4  10   7        0.21        0.75      3.05 o 
   5  10   7        0.26       -1.06      4.27 o 
 -10  11   7        2.83        2.59      3.86 o 
  -9  11   7       18.19       15.41      4.44 o 
  -8  11   7        8.20        8.52      4.20 o 
  -7  11   7        0.02       -0.45      3.60 o 
  -6  11   7        6.30        6.04      3.40 o 
  -5  11   7       54.19       52.36      2.93 o 
  -4  11   7        0.01       -1.34      4.10 o 
  -3  11   7       57.11       59.66      8.04 o 
  -2  11   7        5.24        4.92      2.44 o 
  -1  11   7      118.86      116.42      6.59 o 
   0  11   7      229.95      221.08      8.35 o 
   1  11   7       43.75       24.83     22.06 o 
   2  11   7        1.21        2.60      2.05 o 
   3  11   7        2.15        1.80      6.11 o 
   4  11   7        1.73        2.29      5.86 o 
   5  11   7        0.96        1.06     10.63 o 
  -9  12   7        0.91       -0.67      3.93 o 
  -8  12   7       25.66       17.92      4.63 o 
  -7  12   7        1.63        2.19      3.40 o 
  -6  12   7       17.49       18.23      3.24 o 
  -5  12   7       23.67       15.94      1.53 o 
  -4  12   7       25.78       26.71      4.80 o 
  -3  12   7        0.06        0.93      4.97 o 
  -2  12   7       26.16       22.04      4.17 o 
  -1  12   7        3.51        0.77      5.08 o 
   0  12   7        5.91        6.77      5.85 o 
   1  12   7        6.47        1.86      5.89 o 
   2  12   7        0.66        3.90      6.47 o 
   3  12   7        2.51        0.74      5.71 o 
   4  12   7        0.38       -1.74      5.90 o 
  -9  13   7        1.33        4.75      4.85 o 
  -8  13   7       69.51       66.58      5.72 o 
  -7  13   7        1.60       -0.17      2.60 o 
  -6  13   7       10.76        8.08      3.19 o 
  -5  13   7        0.02       -0.27      0.58 o 
  -4  13   7       45.86       35.65      5.85 o 
  -3  13   7        5.39        8.35      4.24 o 
  -2  13   7       19.36       15.06      3.86 o 
  -1  13   7        0.01        1.42      5.27 o 
   0  13   7       56.51       63.15      6.81 o 
   1  13   7       35.55       29.13     21.23 o 
   2  13   7        0.23        0.62      6.25 o 
   3  13   7        0.08       -0.31      5.57 o 
   4  13   7       12.13        4.57      7.29 o 
  -9  14   7       25.60       20.96      5.19 o 
  -8  14   7        7.73        1.90      4.24 o 
  -7  14   7        2.42        5.11      3.19 o 
  -6  14   7        0.11       -2.79      3.85 o 
  -5  14   7        2.99        3.46      4.59 o 
  -4  14   7        1.49        0.53      4.43 o 
  -3  14   7        0.15       -1.13      4.05 o 
  -2  14   7       10.42        6.80      1.73 o 
  -1  14   7       42.30       42.36      6.30 o 
   0  14   7        0.92       -0.26      5.51 o 
   1  14   7        0.53       -0.48      5.94 o 
   2  14   7        0.80        0.37      6.67 o 
   3  14   7       11.60       12.14      6.44 o 
   4  14   7       21.01       25.93     10.13 o 
  -8  15   7        0.34        1.84      6.69 o 
  -7  15   7        0.02        0.05      5.64 o 
  -6  15   7        0.80        3.98      4.02 o 
  -5  15   7        0.04        0.81      3.72 o 
  -4  15   7       11.65        6.12      6.00 o 
  -3  15   7       41.98       49.48      5.06 o 
  -2  15   7       13.36        4.66      5.06 o 
  -1  15   7       41.06       44.64      7.80 o 
   0  15   7        3.55       -1.80      5.83 o 
   1  15   7       18.32       12.45     12.10 o 
   2  15   7        3.84        7.92      7.50 o 
   3  15   7        0.81        3.73      5.91 o 
  -8  16   7       20.54       32.68      8.02 o 
  -7  16   7       33.95       38.98      9.48 o 
  -6  16   7       20.15       19.10      4.60 o 
  -5  16   7       18.73       19.26      5.74 o 
  -4  16   7       24.71       17.17      7.54 o 
  -3  16   7       14.79       14.06      6.78 o 
  -2  16   7        2.83        0.41      4.30 o 
  -1  16   7       37.63        6.00     12.46 o 
   0  16   7        7.34        7.04      6.38 o 
   1  16   7        1.05        0.61      6.24 o 
   2  16   7        0.01        6.46      9.51 o 
   3  16   7        3.76        7.20      8.30 o 
  -8  17   7        0.22       -2.13      7.29 o 
  -7  17   7        0.23        4.78      8.69 o 
  -6  17   7       27.47       35.48      5.02 o 
  -5  17   7       11.50       11.82      4.48 o 
  -4  17   7       23.87       19.84      7.55 o 
  -3  17   7       30.43       16.81      7.87 o 
  -2  17   7       19.38        8.08      7.30 o 
  -1  17   7        0.48       -0.53      9.09 o 
   0  17   7        3.33       -2.51      2.51 o 
   1  17   7       10.84       10.53      7.08 o 
   2  17   7        0.19       -6.15      7.65 o 
   3  17   7        0.43        1.39      8.22 o 
  -7  18   7       13.74       11.26      6.17 o 
  -6  18   7        2.60        6.35      5.10 o 
  -5  18   7        4.94        6.82      4.88 o 
  -4  18   7        7.91        5.83      6.44 o 
  -3  18   7       10.90        8.95      5.61 o 
  -2  18   7        0.02        3.68      5.41 o 
  -1  18   7        9.51        9.30      9.78 o 
   0  18   7        1.39       -0.46      6.40 o 
   1  18   7        2.00        5.00      7.19 o 
   2  18   7        0.03        2.69      7.48 o 
  -7  19   7        2.38        4.34      6.08 o 
  -6  19   7        2.75        3.97      5.24 o 
  -5  19   7        6.33        6.75      4.71 o 
  -4  19   7       68.10       62.57     19.18 o 
  -3  19   7        7.64        6.04      7.42 o 
  -2  19   7        0.34       -2.87      6.06 o 
  -1  19   7        5.83        7.11      6.80 o 
   0  19   7       22.54       42.00      7.95 o 
   1  19   7        0.04        0.36      7.13 o 
   2  19   7        8.48        9.26     14.29 o 
  -6  20   7        1.17       -5.16      5.45 o 
  -5  20   7       11.79       13.02      4.92 o 
  -4  20   7        5.96        7.44      5.54 o 
  -3  20   7        0.41       -1.28      6.13 o 
  -2  20   7        0.27        2.89      6.41 o 
  -1  20   7        0.02        1.37      5.25 o 
   0  20   7        2.62        4.72      7.13 o 
   1  20   7        4.20        3.41     12.62 o 
  -5  21   7        0.07        0.53      6.19 o 
  -4  21   7       12.38       17.56      6.76 o 
  -3  21   7        0.98        3.11      6.15 o 
  -2  21   7       18.13       19.96      6.80 o 
  -1  21   7        0.01       -0.73      6.17 o 
   0  21   7        3.81       10.18     10.07 o 
  -4  22   7        1.20       -1.09      6.19 o 
  -3  22   7       18.36       21.48      6.01 o 
  -2  22   7        1.95       -2.79      5.77 o 
  -1  22   7       10.10       11.67      6.18 o 
 -10   0   8        0.04        4.47      5.56 o 
  -9   0   8        0.38       -0.18      4.06 o 
  -8   0   8       56.72       51.68      5.38 o 
  -7   0   8        1.20       -6.98      7.13 o 
  -6   0   8       44.11       50.28      4.10 o 
  -5   0   8       97.58       97.81      3.85 o 
  -4   0   8        1.81       -0.25      2.28 o 
  -3   0   8       74.37       76.10      3.38 o 
  -2   0   8       18.64       13.86      2.85 o 
  -1   0   8      162.93      171.83      8.39 o 
   0   0   8       11.43       13.04      5.29 o 
   1   0   8       83.47       80.27      8.93 o 
   2   0   8       52.21       47.08     15.08 o 
   3   0   8        0.28        1.72      6.55 o 
   4   0   8        4.64        4.10      7.49 o 
 -10   1   8        5.88        5.45      2.87 o 
  -9   1   8        0.23        1.33      3.18 o 
  -8   1   8        4.17        6.13      3.40 o 
  -7   1   8        5.04        2.56      7.44 o 
  -6   1   8       76.16       78.48      4.25 o 
  -5   1   8        4.89        4.67      1.83 o 
  -4   1   8       11.79       13.05      1.93 o 
  -3   1   8       12.07       11.63      2.00 o 
  -2   1   8        2.32        2.49      2.04 o 
  -1   1   8        5.22        3.39      2.22 o 
   0   1   8        0.08        2.23      3.14 o 
   1   1   8       17.80       19.53      6.78 o 
   2   1   8        0.00        6.73      5.89 o 
   3   1   8        0.09        4.97      5.65 o 
   4   1   8        0.80        5.07      5.13 o 
 -10   2   8        3.78        0.66      3.06 o 
  -9   2   8        4.78        1.26      3.49 o 
  -8   2   8       11.58        8.38      5.74 o 
  -7   2   8        0.27        0.36      4.65 o 
  -6   2   8        0.04       -0.81      2.98 o 
  -5   2   8        2.52        1.75      2.28 o 
  -4   2   8        5.19        5.06      1.75 o 
  -3   2   8        0.00        2.09      1.99 o 
  -2   2   8        4.74        5.18      2.04 o 
  -1   2   8        0.88        1.87      2.26 o 
   0   2   8       40.44       48.56      3.74 o 
   1   2   8        2.73        1.34      3.97 o 
   2   2   8        0.63        4.87      7.42 o 
   3   2   8        1.22        5.34      4.71 o 
   4   2   8        1.15        3.09      7.94 o 
 -10   3   8        0.21       -0.42      4.39 o 
  -9   3   8       14.71        9.42      3.05 o 
  -8   3   8        6.44        6.03      4.36 o 
  -7   3   8        2.94        1.94      4.08 o 
  -6   3   8       24.62       22.82      4.70 o 
  -5   3   8        2.02        0.27      1.71 o 
  -4   3   8        0.05        0.33      1.98 o 
  -3   3   8        0.34        1.25      1.99 o 
  -2   3   8        4.98        4.19      2.12 o 
  -1   3   8       28.14       34.25      2.71 o 
   0   3   8        0.37        0.51      2.98 o 
   1   3   8       20.95       30.49      8.13 o 
   2   3   8        0.56       -1.69      6.49 o 
   3   3   8       16.95       11.48      5.32 o 
   4   3   8        0.00       -2.20      4.83 o 
 -10   4   8        2.87        3.42      5.26 o 
  -9   4   8       25.26       30.10      3.96 o 
  -8   4   8        4.96       -0.34      3.94 o 
  -7   4   8      234.69      245.48      9.32 o 
  -6   4   8       32.35       33.19      4.70 o 
  -5   4   8        8.39        5.38      2.23 o 
  -4   4   8        2.75        2.27      1.82 o 
  -3   4   8        1.65        1.93      1.79 o 
  -2   4   8       28.12       30.27      2.23 o 
  -1   4   8        0.12       -0.66      1.98 o 
   0   4   8       62.00       68.80      4.35 o 
   1   4   8        4.80        0.75      4.59 o 
   2   4   8       37.04       48.79      6.31 o 
   3   4   8        0.39        1.26      4.58 o 
   4   4   8        0.18        0.48      4.22 o 
 -10   5   8        5.35       16.14      6.10 o 
  -9   5   8        2.08        1.11      3.88 o 
  -8   5   8        5.94       11.35      8.19 o 
  -7   5   8       38.60       31.37      4.77 o 
  -6   5   8       91.60       81.98      4.83 o 
  -5   5   8       16.77       18.08      1.93 o 
  -4   5   8        1.07        2.28      1.52 o 
  -3   5   8        2.34        3.93      1.79 o 
  -2   5   8        0.00       -0.43      1.68 o 
  -1   5   8        1.52        1.76      2.46 o 
   0   5   8        2.86       -0.46      2.60 o 
   1   5   8       24.34       16.11      7.73 o 
   2   5   8       10.99        4.30      5.46 o 
   3   5   8        0.00       -2.27      3.84 o 
   4   5   8        0.21        0.84      4.42 o 
 -10   6   8        0.64        2.47      5.56 o 
  -9   6   8        0.15       -2.15      3.68 o 
  -8   6   8       17.85       23.84      5.63 o 
  -7   6   8       23.82       28.75      4.90 o 
  -6   6   8        3.14        4.06      3.83 o 
  -5   6   8        2.16        1.59      1.64 o 
  -4   6   8        9.86        7.75      1.69 o 
  -3   6   8        0.66        0.59      1.66 o 
  -2   6   8        6.65       10.31      1.77 o 
  -1   6   8       15.88       21.29      4.34 o 
   0   6   8        0.00        1.08      2.30 o 
   1   6   8       94.59       96.98      5.08 o 
   2   6   8        0.15       -1.12      5.11 o 
   3   6   8        0.20       -0.10      3.15 o 
   4   6   8        0.49        1.26      3.77 o 
  -9   7   8        6.41        5.36      3.60 o 
  -8   7   8       28.59       17.01      4.64 o 
  -7   7   8        0.21        0.03      4.11 o 
  -6   7   8       65.39       60.85      4.76 o 
  -5   7   8        0.03        0.25      2.04 o 
  -4   7   8        1.58        2.33      1.34 o 
  -3   7   8        6.43        5.50      1.80 o 
  -2   7   8        4.30        5.04      1.59 o 
  -1   7   8        0.26        0.90      2.04 o 
   0   7   8      156.33      148.88      3.91 o 
   1   7   8      106.18      117.47      6.63 o 
   2   7   8       62.18       52.38     15.82 o 
   3   7   8        5.46        2.75      3.07 o 
   4   7   8        0.70       -0.89      3.35 o 
  -9   8   8        2.18        1.70      3.70 o 
  -8   8   8        0.20        1.85      4.20 o 
  -7   8   8       26.06       23.77      4.83 o 
  -6   8   8       37.31       41.11      4.20 o 
  -5   8   8       25.10       26.08      6.26 o 
  -4   8   8        0.06        0.58      1.42 o 
  -3   8   8        0.87        1.16      1.50 o 
  -2   8   8       30.18       29.69      2.84 o 
  -1   8   8       17.09       19.13      4.20 o 
   0   8   8        0.87       -0.40      2.40 o 
   1   8   8       42.28       45.34      5.07 o 
   2   8   8       38.21       41.34     14.58 o 
   3   8   8        4.15        5.13      7.07 o 
   4   8   8        0.57        5.51     10.18 o 
  -9   9   8        0.06        1.26      3.36 o 
  -8   9   8        0.86        1.01      4.12 o 
  -7   9   8        4.35        0.14      4.48 o 
  -6   9   8        8.24        4.43      3.54 o 
  -5   9   8        0.26       -0.22      1.64 o 
  -4   9   8        1.91        1.04      1.18 o 
  -3   9   8        3.98        2.01      1.46 o 
  -2   9   8        6.01        1.90      1.15 o 
  -1   9   8        6.30        5.26      2.02 o 
   0   9   8       12.46       -1.15      8.95 o 
   1   9   8        8.05       -0.60      7.39 o 
   2   9   8       47.65       46.46     31.28 o 
   3   9   8        0.01       -0.32      5.62 o 
  -9  10   8       12.04       15.08      3.82 o 
  -8  10   8        0.50       -0.50      5.23 o 
  -7  10   8       19.85       18.13      4.47 o 
  -6  10   8        0.49        0.87      1.89 o 
  -5  10   8       11.70        3.44      1.75 o 
  -4  10   8        0.42       -0.01      1.03 o 
  -3  10   8       18.48       16.05      3.58 o 
  -2  10   8       38.99       36.20      2.84 o 
  -1  10   8      137.82      145.84      4.85 o 
   0  10   8       75.07       82.24     11.88 o 
   1  10   8       32.95       14.17     15.57 o 
   2  10   8       24.23        9.54     10.71 o 
   3  10   8        6.52        0.04      5.76 o 
  -9  11   8        0.08       -0.72      3.46 o 
  -8  11   8        0.35        2.97      5.40 o 
  -7  11   8        0.85       -2.23      4.03 o 
  -6  11   8        2.88        3.43      4.26 o 
  -5  11   8       50.01       51.98      4.89 o 
  -4  11   8        0.00        0.04      4.80 o 
  -3  11   8       10.69        7.13      2.84 o 
  -2  11   8      107.30      105.15      3.88 o 
  -1  11   8      102.22       88.76      4.15 o 
   0  11   8        2.08       -0.63      6.72 o 
   1  11   8        9.30        2.85      6.59 o 
   2  11   8       15.11       11.93     11.17 o 
   3  11   8        0.16        4.04      7.71 o 
  -8  12   8        3.03        8.71      6.72 o 
  -7  12   8        1.20        2.68      5.04 o 
  -6  12   8        7.49        8.55      4.59 o 
  -5  12   8        3.65        2.39      4.38 o 
  -4  12   8        5.21        0.69      5.23 o 
  -3  12   8        0.89       -0.24      5.19 o 
  -2  12   8      149.90      142.02      6.59 o 
  -1  12   8        0.03       -0.51      3.34 o 
   0  12   8        1.81        0.90      5.71 o 
   1  12   8        0.12        4.31     10.68 o 
   2  12   8        2.73       -2.74      7.21 o 
   3  12   8        1.74        9.94     10.56 o 
  -8  13   8        2.34        5.10      6.84 o 
  -7  13   8        0.08       -1.48      4.46 o 
  -6  13   8        0.50        0.45      4.83 o 
  -5  13   8       13.23       10.18      5.77 o 
  -4  13   8        7.65        2.25      5.46 o 
  -3  13   8        0.13        0.92      4.27 o 
  -2  13   8        1.44        3.86      5.26 o 
  -1  13   8        8.69        7.30      4.44 o 
   0  13   8        3.57        3.56      7.76 o 
   1  13   8        2.74        1.17      7.35 o 
   2  13   8        0.33       -1.40      7.48 o 
  -8  14   8       33.43       34.12      7.86 o 
  -7  14   8        4.97        7.42      6.46 o 
  -6  14   8        0.21        5.17      5.75 o 
  -5  14   8        0.61       -3.90      5.73 o 
  -4  14   8        5.09        7.23      5.29 o 
  -3  14   8        4.68        2.58      4.62 o 
  -2  14   8        0.14        1.10      4.66 o 
  -1  14   8        0.25        3.47      6.07 o 
   0  14   8       11.97        7.74      6.77 o 
   1  14   8        0.01       -2.66      7.95 o 
   2  14   8        5.44        5.99      9.04 o 
  -7  15   8       20.37       24.11      6.15 o 
  -6  15   8        0.35        1.83      5.77 o 
  -5  15   8       25.21       21.37      7.81 o 
  -4  15   8        1.12        0.88      5.16 o 
  -3  15   8       31.45       37.68     16.19 o 
  -2  15   8        0.31        0.75      4.66 o 
  -1  15   8        0.71       -2.95      6.10 o 
   0  15   8        6.57        1.25      6.60 o 
   1  15   8       14.03        3.63      8.39 o 
  -7  16   8        0.02       -0.23      5.47 o 
  -6  16   8        0.02       -4.42      6.18 o 
  -5  16   8        2.52        1.33      6.46 o 
  -4  16   8       21.82       19.11      6.52 o 
  -3  16   8        0.07       -1.74      4.79 o 
  -2  16   8        2.61        2.17      4.91 o 
  -1  16   8       25.39        7.76     10.21 o 
   0  16   8       22.24        6.36      8.94 o 
   1  16   8        3.19       -1.07     19.17 o 
  -6  17   8        7.76        9.35      5.76 o 
  -5  17   8       21.82       12.50      7.27 o 
  -4  17   8        0.14        0.88      7.27 o 
  -3  17   8        1.10       -1.15      7.35 o 
  -2  17   8        2.75        3.80      6.23 o 
  -1  17   8        0.46       -1.03      5.96 o 
   0  17   8        0.11       -1.01     17.67 o 
  -5  18   8        1.13        2.17      5.79 o 
  -4  18   8        0.25       -2.56      5.76 o 
  -3  18   8        2.05        7.70      7.99 o 
  -2  18   8        8.18        8.00      6.74 o 
  -1  18   8        5.97        6.34      7.11 o 
   0  18   8       25.86       12.70     20.43 o 
  -4  19   8        2.91        2.03      7.44 o 
  -3  19   8        8.05        9.05      6.75 o 
  -2  19   8        6.90        3.60      7.83 o 
  -9   1   9        0.37        4.50     10.75 o 
  -8   1   9        2.02        1.52      9.10 o 
  -7   1   9        1.17        1.04      7.92 o 
  -6   1   9        9.29        6.53      2.54 o 
  -5   1   9        1.81        1.74      1.90 o 
  -4   1   9       17.48       20.82      2.51 o 
  -3   1   9       66.68       63.25      2.76 o 
  -2   1   9        3.56        2.20      2.53 o 
  -1   1   9        0.28        0.64      2.41 o 
   0   1   9        8.35        5.45      3.40 o 
   1   1   9        3.90        2.23      8.97 o 
   2   1   9        0.01        6.94      6.64 o 
  -9   2   9        6.20        2.22      6.68 o 
  -8   2   9        0.40        3.58      5.83 o 
  -7   2   9        1.85        3.07      5.21 o 
  -6   2   9       18.31       15.61      2.63 o 
  -5   2   9        4.58        2.88      2.19 o 
  -4   2   9       10.58        5.94      2.08 o 
  -3   2   9       44.02       45.72      2.46 o 
  -2   2   9       64.20       65.41      3.18 o 
  -1   2   9       22.77       20.06      2.73 o 
   0   2   9       19.08       15.93      5.83 o 
   1   2   9        9.59        6.86      6.46 o 
   2   2   9        4.34        0.82      7.22 o 
  -9   3   9        0.45        6.70      4.91 o 
  -8   3   9        0.06        0.71      7.05 o 
  -7   3   9       19.47       13.83      8.33 o 
  -6   3   9        0.48        0.27      2.52 o 
  -5   3   9        1.84        1.54      2.40 o 
  -4   3   9        1.82        1.81      2.12 o 
  -3   3   9        7.94        7.27      2.27 o 
  -2   3   9       35.86       41.06      2.63 o 
  -1   3   9        2.39        0.21      2.03 o 
   0   3   9        1.82        1.01      2.99 o 
   1   3   9       13.01        3.88      7.01 o 
   2   3   9        0.74       -5.68      6.35 o 
  -9   4   9        0.18        0.37      4.10 o 
  -8   4   9        1.88        5.34      5.99 o 
  -7   4   9       18.66       14.49      6.25 o 
  -6   4   9       28.08       29.52      4.99 o 
  -5   4   9        3.80        1.46      2.08 o 
  -4   4   9        5.37        5.37      2.36 o 
  -3   4   9        0.55        0.29      1.83 o 
  -2   4   9        5.60        5.76      2.29 o 
  -1   4   9        0.76        2.37      2.28 o 
   0   4   9        0.32       -0.14      2.78 o 
   1   4   9        0.23        1.15      5.89 o 
   2   4   9        0.04        0.99      7.49 o 
  -8   5   9        0.36        5.72      9.29 o 
  -7   5   9        5.32        0.18      3.12 o 
  -6   5   9       13.76        7.18      2.82 o 
  -5   5   9        0.00        1.20      2.16 o 
  -4   5   9        1.10        0.46      1.86 o 
  -3   5   9        0.15        2.03      2.12 o 
  -2   5   9       91.86       91.12      3.16 o 
  -1   5   9        4.27        2.67      2.92 o 
   0   5   9        6.19        4.06      3.17 o 
   1   5   9        6.67        1.52      5.18 o 
   2   5   9        0.02        2.97      6.24 o 
  -8   6   9        3.18        1.93      5.62 o 
  -7   6   9        1.11       -0.43      3.48 o 
  -6   6   9        0.24       -1.50      2.50 o 
  -5   6   9        0.65        0.94      1.69 o 
  -4   6   9        1.97        2.28      1.81 o 
  -3   6   9       11.07        7.18      2.08 o 
  -2   6   9        0.32       -0.10      2.06 o 
  -1   6   9        6.10        3.43      2.28 o 
   0   6   9       29.66        1.18      5.82 o 
   1   6   9        1.54       -1.19      9.48 o 
   2   6   9        3.98       -1.04     10.64 o 
  -8   7   9        0.84        2.47      5.60 o 
  -7   7   9       17.41        5.65      3.58 o 
  -6   7   9        0.19       -1.93      2.69 o 
  -5   7   9        0.00       -0.66      2.09 o 
  -4   7   9        0.03       -0.31      1.78 o 
  -3   7   9        7.64        2.08      3.32 o 
  -2   7   9        3.10        3.50      3.20 o 
  -1   7   9        7.13        3.57      4.07 o 
   0   7   9       18.26        1.10     14.02 o 
   1   7   9        9.34       -1.74     10.06 o 
   2   7   9        8.05       -0.98     11.15 o 
  -8   8   9        1.70       14.49     16.01 o 
  -7   8   9        0.06        0.79      3.46 o 
  -6   8   9        6.46        1.01      4.25 o 
  -5   8   9        0.10        0.33      4.23 o 
  -4   8   9       25.88       11.55     10.81 o 
  -3   8   9       17.81       15.78      6.95 o 
  -2   8   9        7.02        3.66      3.04 o 
  -1   8   9       27.82       10.75      6.95 o 
   0   8   9        1.72        1.25     14.02 o 
   1   8   9        0.37        0.46     10.18 o 
  -8   9   9        1.92        5.92     13.26 o 
  -7   9   9        6.81        0.88      4.63 o 
  -6   9   9        0.44        1.70      4.11 o 
  -5   9   9       13.72        2.33      4.86 o 
  -4   9   9        1.02       -1.75      4.09 o 
  -3   9   9        0.06        5.70      6.08 o 
  -2   9   9       46.78       47.17      4.33 o 
  -1   9   9        1.57       -1.03      3.73 o 
   0   9   9        1.58       -0.76      9.08 o 
   1   9   9        2.10        2.96     17.49 o 
  -7  10   9        1.97        1.30      4.53 o 
  -6  10   9        7.72        4.80      4.50 o 
  -5  10   9        0.16        1.71      4.22 o 
  -4  10   9        4.75        5.29      5.10 o 
  -3  10   9        0.07        4.81      6.25 o 
  -2  10   9        8.05        3.21      5.18 o 
  -1  10   9        4.01       -2.07      4.33 o 
   0  10   9        0.12        3.57      9.66 o 
   1  10   9        0.12       -0.85     17.25 o 
  -7  11   9        8.97        4.17      5.38 o 
  -6  11   9        0.63        0.01      4.14 o 
  -5  11   9        4.59        2.39      4.41 o 
  -4  11   9        1.27        2.37      5.09 o 
  -3  11   9        4.00        7.47      9.38 o 
  -2  11   9       13.95        5.79      7.46 o 
  -1  11   9        4.78        5.58      6.20 o 
   0  11   9        0.60       -1.80      9.90 o 
   1  11   9        2.89        1.71     11.52 o 
  -7  12   9        9.91        7.28      5.69 o 
  -6  12   9        0.44        2.71      5.20 o 
  -5  12   9        9.50        2.70      5.11 o 
  -4  12   9       39.05       44.08      7.46 o 
  -3  12   9        2.33       -4.69     13.77 o 
  -2  12   9        0.66       -2.25      7.38 o 
  -1  12   9       45.95       30.62     26.68 o 
   0  12   9        2.36       -1.07     10.24 o 
  -6  13   9        0.14       -0.57      5.03 o 
  -5  13   9        4.21        0.81      5.19 o 
  -4  13   9        0.06        3.05      7.41 o 
  -3  13   9        8.39        6.13      8.32 o 
  -2  13   9        0.03       -0.02      7.02 o 
  -1  13   9        0.01       -1.60      6.43 o 
   0  13   9        1.98        0.15     10.09 o 
  -5  14   9        0.76        1.62      4.88 o 
  -4  14   9        3.36        2.13      5.88 o 
  -3  14   9        5.26        9.75      6.38 o 
  -2  14   9        0.00        0.40      8.93 o 
  -1  14   9        6.13        5.77      7.01 o 
  -4  15   9        1.77       -0.17      5.80 o 
  -3  15   9        1.38       -3.16      6.22 o 
  -2  15   9        1.97        2.22      9.90 o 
  -7   0  10       51.33       55.62      6.01 o 
  -6   0  10        7.04        2.44      3.77 o 
  -5   0  10        0.12       -2.47      3.26 o 
  -4   0  10        5.04        1.22      3.03 o 
  -3   0  10       41.56       48.11      4.86 o 
  -2   0  10        1.44        1.23      4.91 o 
  -1   0  10       38.71       40.46      9.93 o 
   0   0  10        0.57       -3.99      4.60 o 
  -7   1  10       11.56       20.58      4.33 o 
  -6   1  10        9.05        5.78      2.68 o 
  -5   1  10        1.43        0.84      2.30 o 
  -4   1  10        0.00        0.85      2.32 o 
  -3   1  10        2.76        2.49      3.33 o 
  -2   1  10        0.41        3.34      2.89 o 
  -1   1  10        0.04        1.10      3.53 o 
   0   1  10        0.50       -1.95      3.16 o 
  -7   2  10        2.06        2.32      3.46 o 
  -6   2  10        1.56       -0.53      2.18 o 
  -5   2  10        3.10        3.11      2.48 o 
  -4   2  10        2.04        3.19      2.26 o 
  -3   2  10        0.49        2.08      3.04 o 
  -2   2  10        4.42        8.95      3.20 o 
  -1   2  10        0.05       -0.86      3.13 o 
   0   2  10        3.48        5.94      4.15 o 
  -7   3  10        0.53        1.57      3.36 o 
  -6   3  10        0.51        2.55      2.61 o 
  -5   3  10        0.26        2.07      2.96 o 
  -4   3  10        0.06        0.01      2.10 o 
  -3   3  10        0.24        0.82      2.66 o 
  -2   3  10        2.05        2.25      4.42 o 
  -1   3  10        2.45        1.07      3.36 o 
  -6   4  10        0.41       -0.72      2.55 o 
  -5   4  10        1.54        1.48      2.95 o 
  -4   4  10        6.73        4.07      2.89 o 
  -3   4  10        5.76        5.63      6.87 o 
  -2   4  10       21.70       11.13     14.38 o 
  -1   4  10        0.45        0.74      4.85 o 
  -6   5  10        0.60        1.68      3.74 o 
  -5   5  10        0.64        1.25      4.31 o 
  -4   5  10        0.00        2.70      4.30 o 
  -3   5  10        0.81        6.07      6.18 o 
  -2   5  10        6.97        8.53     10.97 o 
  -1   5  10        0.60        5.27      6.15 o 
  -6   6  10        0.02        3.18      3.99 o 
  -5   6  10        1.09        2.57      4.58 o 
  -4   6  10       10.18        4.55      5.94 o 
  -3   6  10        3.15        0.45      5.10 o 
  -2   6  10        0.90        0.22      4.95 o 
  -1   6  10        3.24        2.59      5.57 o 
  -6   7  10        0.08        0.35      5.40 o 
  -5   7  10        0.14       -0.49      4.79 o 
  -4   7  10        3.77        7.85      7.10 o 
  -3   7  10       16.06       14.32     10.25 o 
  -2   7  10       18.05       14.82     15.15 o 
  -5   8  10        1.73        5.85      5.30 o 
  -4   8  10        0.00        4.65      4.90 o 
  -3   8  10       27.32       24.40     17.71 o 
  -2   8  10        1.11        2.97      5.80 o 
  -4   9  10        1.52       -3.45      5.17 o 
  -3   9  10        8.56        8.18      8.32 o 
                                                 
